# Supplementary material for: Phylometagenomics of cycad coralloid roots reveals shared symbiotic signals
Source: Microb Genom. 2024 Mar 7;10(3):001207. doi: 10.1099/mgen.0.001207 (PMC10999742; doi:10.1099/mgen.0.001207)
Supplement: Uncited Table S1. [file mgen-10-01207-s001.xlsx]

## Sheet: Supplementary table 1
Supplementary table 1. Bacterial core at Order level
Phylum	Order	Metagenome	Prevalence in metagenome
Actinomycetota	Kitasatosporales	Nostoc 1.3	0.314232
Actinomycetota	Kitasatosporales	Nostoc 40.5	0.135272
Actinomycetota	Kitasatosporales	Nostoc 62.1	0.174042
Actinomycetota	Kitasatosporales	Nostoc 73.1	0.0753329
Actinomycetota	Kitasatosporales	Nostoc 74.5	0.416085
Actinomycetota	Micrococcales	Nostoc 1.3	0.148387
Actinomycetota	Micrococcales	Nostoc 40.5	0.0642996
Actinomycetota	Micrococcales	Nostoc 62.1	0.0322663
Actinomycetota	Micrococcales	Nostoc 73.1	0.0441441
Actinomycetota	Micrococcales	Nostoc 74.5	0.0995997
Actinomycetota	Micromonosporales	Nostoc 1.3	0.0174573
Actinomycetota	Micromonosporales	Nostoc 40.5	0.00500445
Actinomycetota	Micromonosporales	Nostoc 62.1	0.00488883
Actinomycetota	Micromonosporales	Nostoc 73.1	0.0356272
Actinomycetota	Micromonosporales	Nostoc 74.5	0.00744671
Actinomycetota	Mycobacteriales	Nostoc 1.3	0.244403
Actinomycetota	Mycobacteriales	Nostoc 40.5	0.051561
Actinomycetota	Mycobacteriales	Nostoc 62.1	0.0400884
Actinomycetota	Mycobacteriales	Nostoc 73.1	0.0693351
Actinomycetota	Mycobacteriales	Nostoc 74.5	0.0660895
Actinomycetota	Propionibacteriales	Nostoc 1.3	0.0218217
Actinomycetota	Propionibacteriales	Nostoc 40.5	0.0021231
Actinomycetota	Propionibacteriales	Nostoc 62.1	0.0635548
Actinomycetota	Propionibacteriales	Nostoc 73.1	0.0175137
Actinomycetota	Propionibacteriales	Nostoc 74.5	0.00372335
Actinomycetota	Pseudonocardiales	Nostoc 1.3	0.00872867
Actinomycetota	Pseudonocardiales	Nostoc 40.5	0.00318465
Actinomycetota	Pseudonocardiales	Nostoc 62.1	0.00391106
Actinomycetota	Pseudonocardiales	Nostoc 73.1	0.0127154
Actinomycetota	Pseudonocardiales	Nostoc 74.5	0.0130317
Actinomycetota	Kitasatosporales	ChiQUE01	0.562623
Actinomycetota	Kitasatosporales	ChiQUE02	0.0236285
Actinomycetota	Kitasatosporales	ChiSLP01	0.0209448
Actinomycetota	Kitasatosporales	ChiSLP02	0.00663259
Actinomycetota	Kitasatosporales	ChiSLP03	0.00854194
Actinomycetota	Kitasatosporales	ChiVER01	0.0439149
Actinomycetota	Kitasatosporales	CmiSLP01	0.0922634
Actinomycetota	Kitasatosporales	CmiVER01	0.0777449
Actinomycetota	Kitasatosporales	CreGUA01	0.243801
Actinomycetota	Kitasatosporales	DcaGUA01	0.00587014
Actinomycetota	Kitasatosporales	DedQUE01	0.275946
Actinomycetota	Kitasatosporales	DedQUE02	0.117301
Actinomycetota	Kitasatosporales	DedQUE03	0.184503
Actinomycetota	Kitasatosporales	DedQUE04	0.725869
Actinomycetota	Kitasatosporales	DedQUE05	0.231287
Actinomycetota	Kitasatosporales	DedQUE07	0.225084
Actinomycetota	Kitasatosporales	DedQUE08	0.234388
Actinomycetota	Kitasatosporales	DedQUE09	0.0167394
Actinomycetota	Kitasatosporales	DedQUE10	0.0507615
Actinomycetota	Kitasatosporales	DedQUE11	0.0269483
Actinomycetota	Kitasatosporales	DedQUE12	0.0767304
Actinomycetota	Kitasatosporales	DedSLP01	0.0961416
Actinomycetota	Kitasatosporales	DedSLP03	0.0112137
Actinomycetota	Kitasatosporales	DedSLP04	0.0101062
Actinomycetota	Kitasatosporales	DedSLP05	0.0479887
Actinomycetota	Kitasatosporales	DedVER01	0.144342
Actinomycetota	Kitasatosporales	DedVER02	0.0329467
Actinomycetota	Kitasatosporales	EfeVER01	0.179382
Actinomycetota	Kitasatosporales	EkiNYC01	2.57802
Actinomycetota	Kitasatosporales	EspVER01	0.0441566
Actinomycetota	Kitasatosporales	SerVER01	0.467104
Actinomycetota	Kitasatosporales	ZfuCHP01	0.41937
Actinomycetota	Kitasatosporales	ZfuVER01	0.215589
Actinomycetota	Kitasatosporales	ZfuVER08	0.00230472
Actinomycetota	Micrococcales	ChiQUE01	0.378835
Actinomycetota	Micrococcales	ChiQUE02	0.00475347
Actinomycetota	Micrococcales	ChiSLP01	0.0125396
Actinomycetota	Micrococcales	ChiSLP02	0.0105947
Actinomycetota	Micrococcales	ChiSLP03	0.00633379
Actinomycetota	Micrococcales	ChiVER01	0.0649291
Actinomycetota	Micrococcales	CmiSLP01	0.0618072
Actinomycetota	Micrococcales	CmiVER01	0.232962
Actinomycetota	Micrococcales	CreGUA01	0.167619
Actinomycetota	Micrococcales	DcaGUA01	0.041566
Actinomycetota	Micrococcales	DedQUE01	0.731614
Actinomycetota	Micrococcales	DedQUE02	0.0707781
Actinomycetota	Micrococcales	DedQUE03	2.2889
Actinomycetota	Micrococcales	DedQUE04	0.854177
Actinomycetota	Micrococcales	DedQUE05	0.159867
Actinomycetota	Micrococcales	DedQUE07	0.152101
Actinomycetota	Micrococcales	DedQUE08	0.178514
Actinomycetota	Micrococcales	DedQUE09	0.00757314
Actinomycetota	Micrococcales	DedQUE10	0.0188632
Actinomycetota	Micrococcales	DedQUE11	0.00970797
Actinomycetota	Micrococcales	DedQUE12	0.0522773
Actinomycetota	Micrococcales	DedSLP01	0.0996411
Actinomycetota	Micrococcales	DedSLP03	0.0321666
Actinomycetota	Micrococcales	DedSLP04	0.00641517
Actinomycetota	Micrococcales	DedSLP05	0.0365508
Actinomycetota	Micrococcales	DedVER01	0.0938675
Actinomycetota	Micrococcales	DedVER02	0.0207678
Actinomycetota	Micrococcales	EfeVER01	0.153091
Actinomycetota	Micrococcales	EkiNYC01	5.86342
Actinomycetota	Micrococcales	EspVER01	1.12338
Actinomycetota	Micrococcales	SerVER01	0.338055
Actinomycetota	Micrococcales	ZfuCHP01	1.05024
Actinomycetota	Micrococcales	ZfuVER01	2.11232
Actinomycetota	Micrococcales	ZfuVER08	0.00475368
Actinomycetota	Micromonosporales	ChiQUE01	0.163507
Actinomycetota	Micromonosporales	ChiQUE02	0.00188801
Actinomycetota	Micromonosporales	ChiSLP01	0.00225051
Actinomycetota	Micromonosporales	ChiVER01	0.0147889
Actinomycetota	Micromonosporales	CmiSLP01	0.0247111
Actinomycetota	Micromonosporales	CmiVER01	0.0224668
Actinomycetota	Micromonosporales	CreGUA01	0.0641856
Actinomycetota	Micromonosporales	DcaGUA01	0.00176936
Actinomycetota	Micromonosporales	DedQUE01	0.0828132
Actinomycetota	Micromonosporales	DedQUE02	0.0291274
Actinomycetota	Micromonosporales	DedQUE03	0.0477371
Actinomycetota	Micromonosporales	DedQUE04	0.205691
Actinomycetota	Micromonosporales	DedQUE05	0.0543667
Actinomycetota	Micromonosporales	DedQUE07	0.0604231
Actinomycetota	Micromonosporales	DedQUE08	0.0569663
Actinomycetota	Micromonosporales	DedQUE09	0.00572941
Actinomycetota	Micromonosporales	DedQUE10	0.0183173
Actinomycetota	Micromonosporales	DedQUE11	0.00442584
Actinomycetota	Micromonosporales	DedQUE12	0.0231551
Actinomycetota	Micromonosporales	DedSLP01	0.0177125
Actinomycetota	Micromonosporales	DedSLP03	0.00211399
Actinomycetota	Micromonosporales	DedSLP04	0.00138032
Actinomycetota	Micromonosporales	DedSLP05	0.0116227
Actinomycetota	Micromonosporales	DedVER01	0.0412726
Actinomycetota	Micromonosporales	DedVER02	0.0097285
Actinomycetota	Micromonosporales	EfeVER01	0.0541454
Actinomycetota	Micromonosporales	EkiNYC01	0.770605
Actinomycetota	Micromonosporales	EspVER01	0.0106104
Actinomycetota	Micromonosporales	SerVER01	0.147242
Actinomycetota	Micromonosporales	ZfuCHP01	0.112505
Actinomycetota	Micromonosporales	ZfuVER01	0.0534815
Actinomycetota	Mycobacteriales	ChiQUE01	0.761351
Actinomycetota	Mycobacteriales	ChiQUE02	0.0249609
Actinomycetota	Mycobacteriales	ChiSLP01	0.0182126
Actinomycetota	Mycobacteriales	ChiSLP02	0.0156163
Actinomycetota	Mycobacteriales	ChiSLP03	0.0332353
Actinomycetota	Mycobacteriales	ChiVER01	0.0338823
Actinomycetota	Mycobacteriales	CmiSLP01	0.11402
Actinomycetota	Mycobacteriales	CmiVER01	0.0851371
Actinomycetota	Mycobacteriales	CreGUA01	0.146984
Actinomycetota	Mycobacteriales	DcaGUA01	0.00925448
Actinomycetota	Mycobacteriales	DedQUE01	0.197143
Actinomycetota	Mycobacteriales	DedQUE02	0.0718929
Actinomycetota	Mycobacteriales	DedQUE03	0.125728
Actinomycetota	Mycobacteriales	DedQUE04	0.618449
Actinomycetota	Mycobacteriales	DedQUE05	0.147681
Actinomycetota	Mycobacteriales	DedQUE07	0.147716
Actinomycetota	Mycobacteriales	DedQUE08	0.164801
Actinomycetota	Mycobacteriales	DedQUE09	0.0163879
Actinomycetota	Mycobacteriales	DedQUE10	0.0338228
Actinomycetota	Mycobacteriales	DedQUE11	0.0184053
Actinomycetota	Mycobacteriales	DedQUE12	0.0497375
Actinomycetota	Mycobacteriales	DedSLP01	0.104853
Actinomycetota	Mycobacteriales	DedSLP03	0.0111876
Actinomycetota	Mycobacteriales	DedSLP04	0.0303489
Actinomycetota	Mycobacteriales	DedSLP05	0.0243931
Actinomycetota	Mycobacteriales	DedVER01	0.11795
Actinomycetota	Mycobacteriales	DedVER02	0.0190616
Actinomycetota	Mycobacteriales	EfeVER01	0.12228
Actinomycetota	Mycobacteriales	EkiNYC01	1.36727
Actinomycetota	Mycobacteriales	EspVER01	0.0334079
Actinomycetota	Mycobacteriales	SerVER01	0.197994
Actinomycetota	Mycobacteriales	ZfuCHP01	0.232399
Actinomycetota	Mycobacteriales	ZfuVER01	0.135239
Actinomycetota	Mycobacteriales	ZfuVER08	0.00526746
Actinomycetota	Propionibacteriales	ChiQUE01	0.138955
Actinomycetota	Propionibacteriales	ChiQUE02	0.0015742
Actinomycetota	Propionibacteriales	ChiSLP01	0.00212108
Actinomycetota	Propionibacteriales	ChiSLP02	0.00115623
Actinomycetota	Propionibacteriales	ChiSLP03	0.00126353
Actinomycetota	Propionibacteriales	ChiVER01	0.0111638
Actinomycetota	Propionibacteriales	CmiSLP01	0.0203728
Actinomycetota	Propionibacteriales	CmiVER01	0.0245316
Actinomycetota	Propionibacteriales	CreGUA01	0.0591788
Actinomycetota	Propionibacteriales	DcaGUA01	0.00172977
Actinomycetota	Propionibacteriales	DedQUE01	0.121986
Actinomycetota	Propionibacteriales	DedQUE02	0.0279226
Actinomycetota	Propionibacteriales	DedQUE03	0.0629454
Actinomycetota	Propionibacteriales	DedQUE04	0.176459
Actinomycetota	Propionibacteriales	DedQUE05	0.0586155
Actinomycetota	Propionibacteriales	DedQUE07	0.0588449
Actinomycetota	Propionibacteriales	DedQUE08	0.0629053
Actinomycetota	Propionibacteriales	DedQUE09	0.00302926
Actinomycetota	Propionibacteriales	DedQUE10	0.00533685
Actinomycetota	Propionibacteriales	DedQUE11	0.00533689
Actinomycetota	Propionibacteriales	DedQUE12	0.058701
Actinomycetota	Propionibacteriales	DedSLP01	0.0223442
Actinomycetota	Propionibacteriales	DedSLP03	0.00194435
Actinomycetota	Propionibacteriales	DedSLP05	0.0411221
Actinomycetota	Propionibacteriales	DedVER01	0.0200692
Actinomycetota	Propionibacteriales	DedVER02	0.0079272
Actinomycetota	Propionibacteriales	EfeVER01	0.0618607
Actinomycetota	Propionibacteriales	EkiNYC01	0.635965
Actinomycetota	Propionibacteriales	EspVER01	0.0143048
Actinomycetota	Propionibacteriales	SerVER01	0.207738
Actinomycetota	Propionibacteriales	ZfuCHP01	0.104123
Actinomycetota	Propionibacteriales	ZfuVER01	0.0666772
Actinomycetota	Propionibacteriales	ZfuVER08	0.00223665
Actinomycetota	Pseudonocardiales	ChiQUE01	0.181479
Actinomycetota	Pseudonocardiales	ChiQUE02	0.00158964
Actinomycetota	Pseudonocardiales	ChiSLP01	0.00404804
Actinomycetota	Pseudonocardiales	ChiSLP03	0.00124335
Actinomycetota	Pseudonocardiales	ChiVER01	0.0144738
Actinomycetota	Pseudonocardiales	CmiSLP01	0.0283724
Actinomycetota	Pseudonocardiales	CmiVER01	0.0206645
Actinomycetota	Pseudonocardiales	CreGUA01	0.070436
Actinomycetota	Pseudonocardiales	DedQUE01	0.0883585
Actinomycetota	Pseudonocardiales	DedQUE02	0.032107
Actinomycetota	Pseudonocardiales	DedQUE03	0.0563351
Actinomycetota	Pseudonocardiales	DedQUE04	0.223279
Actinomycetota	Pseudonocardiales	DedQUE05	0.0738562
Actinomycetota	Pseudonocardiales	DedQUE07	0.0722656
Actinomycetota	Pseudonocardiales	DedQUE08	0.0804757
Actinomycetota	Pseudonocardiales	DedQUE09	0.00754696
Actinomycetota	Pseudonocardiales	DedQUE10	0.00560983
Actinomycetota	Pseudonocardiales	DedQUE11	0.00434618
Actinomycetota	Pseudonocardiales	DedQUE12	0.0313592
Actinomycetota	Pseudonocardiales	DedSLP01	0.024936
Actinomycetota	Pseudonocardiales	DedSLP03	0.00184866
Actinomycetota	Pseudonocardiales	DedSLP04	0.00195191
Actinomycetota	Pseudonocardiales	DedSLP05	0.0106939
Actinomycetota	Pseudonocardiales	DedVER01	0.0334209
Actinomycetota	Pseudonocardiales	DedVER02	0.0111915
Actinomycetota	Pseudonocardiales	EfeVER01	0.0596919
Actinomycetota	Pseudonocardiales	EkiNYC01	0.822251
Actinomycetota	Pseudonocardiales	EspVER01	0.0131703
Actinomycetota	Pseudonocardiales	SerVER01	0.133053
Actinomycetota	Pseudonocardiales	ZfuCHP01	0.121531
Actinomycetota	Pseudonocardiales	ZfuVER01	0.0585626
Bacillota	Bacillales	Nostoc 1.3	0.0349147
Bacillota	Bacillales	Nostoc 40.5	0.00257805
Bacillota	Bacillales	Nostoc 62.1	0.00488883
Bacillota	Bacillales	Nostoc 73.1	0.00683754
Bacillota	Bacillales	Nostoc 74.5	0.00279252
Bacillota	Eubacteriales	Nostoc 1.3	0.00436433
Bacillota	Eubacteriales	Nostoc 73.1	0.00155944
Bacillota	Eubacteriales	Nostoc 74.5	0.00651587
Bacillota	Bacillales	ChiQUE01	0.0565955
Bacillota	Bacillales	ChiQUE02	0.0303574
Bacillota	Bacillales	ChiSLP01	0.0987922
Bacillota	Bacillales	ChiSLP02	0.0623541
Bacillota	Bacillales	ChiSLP03	0.0272688
Bacillota	Bacillales	ChiVER01	0.0426622
Bacillota	Bacillales	CmiSLP01	0.0801257
Bacillota	Bacillales	CmiVER01	0.0266377
Bacillota	Bacillales	CreGUA01	0.0525781
Bacillota	Bacillales	DcaGUA01	0.0395829
Bacillota	Bacillales	DedQUE01	0.0405546
Bacillota	Bacillales	DedQUE02	0.0281649
Bacillota	Bacillales	DedQUE03	0.0303482
Bacillota	Bacillales	DedQUE04	0.0582433
Bacillota	Bacillales	DedQUE05	0.0442255
Bacillota	Bacillales	DedQUE07	0.0449722
Bacillota	Bacillales	DedQUE08	0.0603264
Bacillota	Bacillales	DedQUE09	0.0197575
Bacillota	Bacillales	DedQUE10	0.082182
Bacillota	Bacillales	DedQUE11	0.0401462
Bacillota	Bacillales	DedQUE12	0.0351303
Bacillota	Bacillales	DedSLP01	0.132989
Bacillota	Bacillales	DedSLP03	0.038091
Bacillota	Bacillales	DedSLP04	0.0381505
Bacillota	Bacillales	DedSLP05	0.0623494
Bacillota	Bacillales	DedVER01	0.047516
Bacillota	Bacillales	DedVER02	0.0237182
Bacillota	Bacillales	EfeVER01	0.0346062
Bacillota	Bacillales	EkiNYC01	0.144257
Bacillota	Bacillales	EspVER01	0.0272435
Bacillota	Bacillales	SerVER01	0.029622
Bacillota	Bacillales	ZfuCHP01	0.0430191
Bacillota	Bacillales	ZfuVER01	0.0214349
Bacillota	Bacillales	ZfuVER08	0.200211
Bacillota	Eubacteriales	ChiQUE01	0.0199379
Bacillota	Eubacteriales	ChiQUE02	0.0166732
Bacillota	Eubacteriales	ChiSLP01	0.0258053
Bacillota	Eubacteriales	ChiSLP02	0.0267626
Bacillota	Eubacteriales	ChiSLP03	0.0161796
Bacillota	Eubacteriales	ChiVER01	0.0172296
Bacillota	Eubacteriales	CmiSLP01	0.0244344
Bacillota	Eubacteriales	CmiVER01	0.0100543
Bacillota	Eubacteriales	CreGUA01	0.0212668
Bacillota	Eubacteriales	DcaGUA01	0.026473
Bacillota	Eubacteriales	DedQUE01	0.0190495
Bacillota	Eubacteriales	DedQUE02	0.0144852
Bacillota	Eubacteriales	DedQUE03	0.0139342
Bacillota	Eubacteriales	DedQUE04	0.0210817
Bacillota	Eubacteriales	DedQUE05	0.0142697
Bacillota	Eubacteriales	DedQUE07	0.0176648
Bacillota	Eubacteriales	DedQUE08	0.0217573
Bacillota	Eubacteriales	DedQUE09	0.0133437
Bacillota	Eubacteriales	DedQUE10	0.0343415
Bacillota	Eubacteriales	DedQUE11	0.0201179
Bacillota	Eubacteriales	DedQUE12	0.0144944
Bacillota	Eubacteriales	DedSLP01	0.0392801
Bacillota	Eubacteriales	DedSLP03	0.00713363
Bacillota	Eubacteriales	DedSLP04	0.012879
Bacillota	Eubacteriales	DedSLP05	0.0291687
Bacillota	Eubacteriales	DedVER01	0.0152217
Bacillota	Eubacteriales	DedVER02	0.0137529
Bacillota	Eubacteriales	EfeVER01	0.0111338
Bacillota	Eubacteriales	EkiNYC01	0.0512187
Bacillota	Eubacteriales	EspVER01	0.0116847
Bacillota	Eubacteriales	SerVER01	0.0104514
Bacillota	Eubacteriales	ZfuCHP01	0.0222796
Bacillota	Eubacteriales	ZfuVER01	0.0122748
Bacillota	Eubacteriales	ZfuVER08	0.0216355
Bacteroidota	Bacteroidales	Nostoc 1.3	0.226945
Bacteroidota	Bacteroidales	Nostoc 40.5	0.0257805
Bacteroidota	Bacteroidales	Nostoc 62.1	0.0361773
Bacteroidota	Bacteroidales	Nostoc 73.1	0.0128354
Bacteroidota	Bacteroidales	Nostoc 74.5	0.0381644
Bacteroidota	Chitinophagales	Nostoc 1.3	10.422
Bacteroidota	Chitinophagales	Nostoc 40.5	1.4105
Bacteroidota	Chitinophagales	Nostoc 62.1	1.71891
Bacteroidota	Chitinophagales	Nostoc 73.1	0.320405
Bacteroidota	Chitinophagales	Nostoc 74.5	2.27962
Bacteroidota	Cytophagales	Nostoc 1.3	2.4353
Bacteroidota	Cytophagales	Nostoc 40.5	0.349098
Bacteroidota	Cytophagales	Nostoc 62.1	0.417506
Bacteroidota	Cytophagales	Nostoc 73.1	0.0353873
Bacteroidota	Cytophagales	Nostoc 74.5	0.575258
Bacteroidota	Flavobacteriales	Nostoc 1.3	1.19146
Bacteroidota	Flavobacteriales	Nostoc 40.5	1.50664
Bacteroidota	Flavobacteriales	Nostoc 62.1	0.334396
Bacteroidota	Flavobacteriales	Nostoc 73.1	0.0956056
Bacteroidota	Flavobacteriales	Nostoc 74.5	0.185237
Bacteroidota	Sphingobacteriales	Nostoc 1.3	0.349147
Bacteroidota	Sphingobacteriales	Nostoc 40.5	0.726404
Bacteroidota	Sphingobacteriales	Nostoc 62.1	1.00808
Bacteroidota	Sphingobacteriales	Nostoc 73.1	0.198529
Bacteroidota	Sphingobacteriales	Nostoc 74.5	0.0456111
Bacteroidota	Bacteroidales	ChiQUE01	0.00793211
Bacteroidota	Bacteroidales	ChiQUE02	0.0026391
Bacteroidota	Bacteroidales	ChiSLP01	0.00439316
Bacteroidota	Bacteroidales	ChiSLP02	0.00481359
Bacteroidota	Bacteroidales	ChiSLP03	0.0016107
Bacteroidota	Bacteroidales	ChiVER01	0.0395686
Bacteroidota	Bacteroidales	CmiSLP01	0.00421466
Bacteroidota	Bacteroidales	CmiVER01	0.002227
Bacteroidota	Bacteroidales	CreGUA01	0.0103774
Bacteroidota	Bacteroidales	DcaGUA01	0.00294101
Bacteroidota	Bacteroidales	DedQUE01	0.00672648
Bacteroidota	Bacteroidales	DedQUE02	0.00438064
Bacteroidota	Bacteroidales	DedQUE03	0.00552
Bacteroidota	Bacteroidales	DedQUE04	0.0101848
Bacteroidota	Bacteroidales	DedQUE05	0.00744218
Bacteroidota	Bacteroidales	DedQUE07	0.0110197
Bacteroidota	Bacteroidales	DedQUE08	0.0352622
Bacteroidota	Bacteroidales	DedQUE09	0.00313771
Bacteroidota	Bacteroidales	DedQUE10	0.00333041
Bacteroidota	Bacteroidales	DedQUE11	0.00372886
Bacteroidota	Bacteroidales	DedQUE12	0.00541808
Bacteroidota	Bacteroidales	DedSLP01	0.0081311
Bacteroidota	Bacteroidales	DedSLP03	0.00133538
Bacteroidota	Bacteroidales	DedSLP04	0.00442069
Bacteroidota	Bacteroidales	DedSLP05	0.00544663
Bacteroidota	Bacteroidales	DedVER01	0.00482101
Bacteroidota	Bacteroidales	EfeVER01	0.00132739
Bacteroidota	Bacteroidales	EkiNYC01	0.020826
Bacteroidota	Bacteroidales	EspVER01	0.00528395
Bacteroidota	Bacteroidales	SerVER01	0.00258756
Bacteroidota	Bacteroidales	ZfuCHP01	0.00548467
Bacteroidota	Bacteroidales	ZfuVER01	0.00330975
Bacteroidota	Bacteroidales	ZfuVER08	0.00562241
Bacteroidota	Chitinophagales	ChiQUE01	0.00217146
Bacteroidota	Chitinophagales	ChiSLP01	0.00633449
Bacteroidota	Chitinophagales	ChiSLP02	0.0032655
Bacteroidota	Chitinophagales	ChiSLP03	0.00127968
Bacteroidota	Chitinophagales	ChiVER01	0.117104
Bacteroidota	Chitinophagales	CmiSLP01	0.00621604
Bacteroidota	Chitinophagales	CmiVER01	0.00110142
Bacteroidota	Chitinophagales	CreGUA01	0.0414273
Bacteroidota	Chitinophagales	DcaGUA01	0.00154373
Bacteroidota	Chitinophagales	DedQUE01	0.00233336
Bacteroidota	Chitinophagales	DedQUE02	0.00121172
Bacteroidota	Chitinophagales	DedQUE03	0.00122457
Bacteroidota	Chitinophagales	DedQUE04	0.00174243
Bacteroidota	Chitinophagales	DedQUE05	0.774686
Bacteroidota	Chitinophagales	DedQUE07	0.336972
Bacteroidota	Chitinophagales	DedQUE08	1.3963
Bacteroidota	Chitinophagales	DedQUE10	0.00408112
Bacteroidota	Chitinophagales	DedQUE11	0.00317625
Bacteroidota	Chitinophagales	DedQUE12	0.00259103
Bacteroidota	Chitinophagales	DedSLP01	0.0031439
Bacteroidota	Chitinophagales	DedSLP03	0.00140933
Bacteroidota	Chitinophagales	DedSLP04	0.00330183
Bacteroidota	Chitinophagales	DedSLP05	0.00307346
Bacteroidota	Chitinophagales	DedVER01	0.00281447
Bacteroidota	Chitinophagales	DedVER02	0.00197572
Bacteroidota	Chitinophagales	EfeVER01	0.00122937
Bacteroidota	Chitinophagales	EkiNYC01	0.00498484
Bacteroidota	Chitinophagales	EspVER01	0.0970232
Bacteroidota	Chitinophagales	SerVER01	0.00113785
Bacteroidota	Chitinophagales	ZfuCHP01	0.00190481
Bacteroidota	Chitinophagales	ZfuVER08	0.00400813
Bacteroidota	Cytophagales	ChiQUE01	0.0168173
Bacteroidota	Cytophagales	ChiQUE02	0.00529879
Bacteroidota	Cytophagales	ChiSLP01	0.0110656
Bacteroidota	Cytophagales	ChiSLP02	0.0105657
Bacteroidota	Cytophagales	ChiSLP03	0.00800504
Bacteroidota	Cytophagales	ChiVER01	0.163239
Bacteroidota	Cytophagales	CmiSLP01	0.0118493
Bacteroidota	Cytophagales	CmiVER01	0.0095226
Bacteroidota	Cytophagales	CreGUA01	0.0373772
Bacteroidota	Cytophagales	DcaGUA01	0.00783741
Bacteroidota	Cytophagales	DedQUE01	0.0170653
Bacteroidota	Cytophagales	DedQUE02	0.00932214
Bacteroidota	Cytophagales	DedQUE03	0.0106868
Bacteroidota	Cytophagales	DedQUE04	0.0224394
Bacteroidota	Cytophagales	DedQUE05	0.0183939
Bacteroidota	Cytophagales	DedQUE07	0.0338783
Bacteroidota	Cytophagales	DedQUE08	0.104304
Bacteroidota	Cytophagales	DedQUE09	0.00504502
Bacteroidota	Cytophagales	DedQUE10	0.0201872
Bacteroidota	Cytophagales	DedQUE11	0.00695489
Bacteroidota	Cytophagales	DedQUE12	0.00684956
Bacteroidota	Cytophagales	DedSLP01	0.0180494
Bacteroidota	Cytophagales	DedSLP03	0.0020444
Bacteroidota	Cytophagales	DedSLP04	0.00670096
Bacteroidota	Cytophagales	DedSLP05	0.0109322
Bacteroidota	Cytophagales	DedVER01	0.00797307
Bacteroidota	Cytophagales	DedVER02	0.00665657
Bacteroidota	Cytophagales	EfeVER01	0.0144461
Bacteroidota	Cytophagales	EkiNYC01	0.0600785
Bacteroidota	Cytophagales	EspVER01	0.0186386
Bacteroidota	Cytophagales	SerVER01	0.00903116
Bacteroidota	Cytophagales	ZfuCHP01	0.0202132
Bacteroidota	Cytophagales	ZfuVER01	0.0131307
Bacteroidota	Cytophagales	ZfuVER08	0.0128202
Bacteroidota	Flavobacteriales	ChiQUE01	0.010608
Bacteroidota	Flavobacteriales	ChiQUE02	0.021334
Bacteroidota	Flavobacteriales	ChiSLP01	0.0376762
Bacteroidota	Flavobacteriales	ChiSLP02	0.0499791
Bacteroidota	Flavobacteriales	ChiSLP03	0.0234944
Bacteroidota	Flavobacteriales	ChiVER01	0.321476
Bacteroidota	Flavobacteriales	CmiSLP01	0.0296321
Bacteroidota	Flavobacteriales	CmiVER01	0.0105239
Bacteroidota	Flavobacteriales	CreGUA01	0.0457645
Bacteroidota	Flavobacteriales	DcaGUA01	0.0237379
Bacteroidota	Flavobacteriales	DedQUE01	0.0152592
Bacteroidota	Flavobacteriales	DedQUE02	0.0105039
Bacteroidota	Flavobacteriales	DedQUE03	0.0104465
Bacteroidota	Flavobacteriales	DedQUE04	0.00850873
Bacteroidota	Flavobacteriales	DedQUE05	0.0212131
Bacteroidota	Flavobacteriales	DedQUE07	0.0449228
Bacteroidota	Flavobacteriales	DedQUE08	0.144997
Bacteroidota	Flavobacteriales	DedQUE09	0.0137401
Bacteroidota	Flavobacteriales	DedQUE10	0.0497241
Bacteroidota	Flavobacteriales	DedQUE11	0.0262215
Bacteroidota	Flavobacteriales	DedQUE12	0.0197893
Bacteroidota	Flavobacteriales	DedSLP01	0.0506954
Bacteroidota	Flavobacteriales	DedSLP03	0.0146587
Bacteroidota	Flavobacteriales	DedSLP04	0.0200117
Bacteroidota	Flavobacteriales	DedSLP05	0.0522293
Bacteroidota	Flavobacteriales	DedVER01	0.017122
Bacteroidota	Flavobacteriales	DedVER02	0.0201399
Bacteroidota	Flavobacteriales	EfeVER01	0.0065267
Bacteroidota	Flavobacteriales	EkiNYC01	0.00470584
Bacteroidota	Flavobacteriales	EspVER01	0.0200568
Bacteroidota	Flavobacteriales	SerVER01	0.0149606
Bacteroidota	Flavobacteriales	ZfuCHP01	0.0282653
Bacteroidota	Flavobacteriales	ZfuVER01	0.0144578
Bacteroidota	Flavobacteriales	ZfuVER08	0.0478399
Bacteroidota	Sphingobacteriales	ChiQUE01	0.00257425
Bacteroidota	Sphingobacteriales	ChiQUE02	0.00477405
Bacteroidota	Sphingobacteriales	ChiSLP01	0.00463763
Bacteroidota	Sphingobacteriales	ChiSLP02	0.00964169
Bacteroidota	Sphingobacteriales	ChiSLP03	0.00230907
Bacteroidota	Sphingobacteriales	ChiVER01	3.38171
Bacteroidota	Sphingobacteriales	CmiSLP01	0.00417934
Bacteroidota	Sphingobacteriales	CmiVER01	0.00244452
Bacteroidota	Sphingobacteriales	CreGUA01	0.0155742
Bacteroidota	Sphingobacteriales	DcaGUA01	0.00349517
Bacteroidota	Sphingobacteriales	DedQUE01	0.00425076
Bacteroidota	Sphingobacteriales	DedQUE02	0.00444065
Bacteroidota	Sphingobacteriales	DedQUE03	0.00434252
Bacteroidota	Sphingobacteriales	DedQUE04	0.00149478
Bacteroidota	Sphingobacteriales	DedQUE05	0.0115975
Bacteroidota	Sphingobacteriales	DedQUE07	0.0287269
Bacteroidota	Sphingobacteriales	DedQUE08	0.120308
Bacteroidota	Sphingobacteriales	DedQUE10	0.00818953
Bacteroidota	Sphingobacteriales	DedQUE11	0.00186692
Bacteroidota	Sphingobacteriales	DedQUE12	0.00108772
Bacteroidota	Sphingobacteriales	DedSLP01	0.010592
Bacteroidota	Sphingobacteriales	DedSLP05	0.0099547
Bacteroidota	Sphingobacteriales	DedVER01	0.00198758
Bacteroidota	Sphingobacteriales	DedVER02	0.00230448
Bacteroidota	Sphingobacteriales	EfeVER01	0.00106192
Bacteroidota	Sphingobacteriales	EkiNYC01	0.00310003
Bacteroidota	Sphingobacteriales	EspVER01	0.0139125
Bacteroidota	Sphingobacteriales	SerVER01	0.00419319
Bacteroidota	Sphingobacteriales	ZfuCHP01	0.00334417
Bacteroidota	Sphingobacteriales	ZfuVER01	0.00184176
Bacteroidota	Sphingobacteriales	ZfuVER08	0.0050827
Cyanobacteriota	Nostocales	Nostoc 1.3	28.0278
Cyanobacteriota	Nostocales	Nostoc 40.5	68.6975
Cyanobacteriota	Nostocales	Nostoc 62.1	61.611
Cyanobacteriota	Nostocales	Nostoc 73.1	36.8534
Cyanobacteriota	Nostocales	Nostoc 74.5	23.7206
Cyanobacteriota	Pseudanabaenales	Nostoc 1.3	0.00872867
Cyanobacteriota	Pseudanabaenales	Nostoc 62.1	0.0185775
Cyanobacteriota	Pseudanabaenales	Nostoc 73.1	0.00491823
Cyanobacteriota	Pseudanabaenales	Nostoc 74.5	0.00186168
Cyanobacteriota	Nostocales	ChiQUE01	49.8516
Cyanobacteriota	Nostocales	ChiQUE02	99.3086
Cyanobacteriota	Nostocales	ChiSLP01	98.4692
Cyanobacteriota	Nostocales	ChiSLP02	98.6265
Cyanobacteriota	Nostocales	ChiSLP03	99.2004
Cyanobacteriota	Nostocales	ChiVER01	79.3674
Cyanobacteriota	Nostocales	CmiSLP01	91.3669
Cyanobacteriota	Nostocales	CmiVER01	59.9048
Cyanobacteriota	Nostocales	CreGUA01	77.1044
Cyanobacteriota	Nostocales	DcaGUA01	99.1282
Cyanobacteriota	Nostocales	DedQUE01	64.703
Cyanobacteriota	Nostocales	DedQUE02	75.141
Cyanobacteriota	Nostocales	DedQUE03	72.8645
Cyanobacteriota	Nostocales	DedQUE04	40.154
Cyanobacteriota	Nostocales	DedQUE05	73.9979
Cyanobacteriota	Nostocales	DedQUE07	83.1935
Cyanobacteriota	Nostocales	DedQUE08	64.6997
Cyanobacteriota	Nostocales	DedQUE09	99.0509
Cyanobacteriota	Nostocales	DedQUE10	98.1039
Cyanobacteriota	Nostocales	DedQUE11	99.095
Cyanobacteriota	Nostocales	DedQUE12	97.3648
Cyanobacteriota	Nostocales	DedSLP01	78.7904
Cyanobacteriota	Nostocales	DedSLP03	86.9768
Cyanobacteriota	Nostocales	DedSLP04	99.2007
Cyanobacteriota	Nostocales	DedSLP05	96.8051
Cyanobacteriota	Nostocales	DedVER01	33.6337
Cyanobacteriota	Nostocales	DedVER02	94.9829
Cyanobacteriota	Nostocales	EfeVER01	53.3456
Cyanobacteriota	Nostocales	EkiNYC01	6.75495
Cyanobacteriota	Nostocales	EspVER01	90.9982
Cyanobacteriota	Nostocales	SerVER01	56.8878
Cyanobacteriota	Nostocales	ZfuCHP01	59.1068
Cyanobacteriota	Nostocales	ZfuVER01	33.4091
Cyanobacteriota	Nostocales	ZfuVER08	98.5838
Cyanobacteriota	Pseudanabaenales	ChiQUE01	0.0206358
Cyanobacteriota	Pseudanabaenales	ChiQUE02	0.0307278
Cyanobacteriota	Pseudanabaenales	ChiSLP01	0.0225482
Cyanobacteriota	Pseudanabaenales	ChiSLP02	0.101385
Cyanobacteriota	Pseudanabaenales	ChiSLP03	0.0592728
Cyanobacteriota	Pseudanabaenales	ChiVER01	0.0299383
Cyanobacteriota	Pseudanabaenales	CmiSLP01	0.0208084
Cyanobacteriota	Pseudanabaenales	CmiVER01	0.0182545
Cyanobacteriota	Pseudanabaenales	CreGUA01	0.0538392
Cyanobacteriota	Pseudanabaenales	DcaGUA01	0.036539
Cyanobacteriota	Pseudanabaenales	DedQUE01	0.0211248
Cyanobacteriota	Pseudanabaenales	DedQUE02	0.0333187
Cyanobacteriota	Pseudanabaenales	DedQUE03	0.0337346
Cyanobacteriota	Pseudanabaenales	DedQUE04	0.0122855
Cyanobacteriota	Pseudanabaenales	DedQUE05	0.0544246
Cyanobacteriota	Pseudanabaenales	DedQUE07	0.0258492
Cyanobacteriota	Pseudanabaenales	DedQUE08	0.0225916
Cyanobacteriota	Pseudanabaenales	DedQUE09	0.10519
Cyanobacteriota	Pseudanabaenales	DedQUE10	0.0729551
Cyanobacteriota	Pseudanabaenales	DedQUE11	0.027252
Cyanobacteriota	Pseudanabaenales	DedQUE12	0.0398095
Cyanobacteriota	Pseudanabaenales	DedSLP01	0.0820502
Cyanobacteriota	Pseudanabaenales	DedSLP03	0.0252504
Cyanobacteriota	Pseudanabaenales	DedSLP04	0.0352013
Cyanobacteriota	Pseudanabaenales	DedSLP05	0.098302
Cyanobacteriota	Pseudanabaenales	DedVER01	0.0186127
Cyanobacteriota	Pseudanabaenales	DedVER02	0.0399584
Cyanobacteriota	Pseudanabaenales	EfeVER01	0.0210872
Cyanobacteriota	Pseudanabaenales	EkiNYC01	0.0149173
Cyanobacteriota	Pseudanabaenales	EspVER01	0.0343143
Cyanobacteriota	Pseudanabaenales	SerVER01	0.0230056
Cyanobacteriota	Pseudanabaenales	ZfuCHP01	0.0321624
Cyanobacteriota	Pseudanabaenales	ZfuVER01	0.0183634
Cyanobacteriota	Pseudanabaenales	ZfuVER08	0.117652
Pseudomonadota	Alteromonadales	Nostoc 1.3	0.122201
Pseudomonadota	Alteromonadales	Nostoc 40.5	0.0113738
Pseudomonadota	Alteromonadales	Nostoc 62.1	0.0205331
Pseudomonadota	Alteromonadales	Nostoc 73.1	0.00359871
Pseudomonadota	Alteromonadales	Nostoc 74.5	0.0167551
Pseudomonadota	Burkholderiales	Nostoc 1.3	1.15655
Pseudomonadota	Burkholderiales	Nostoc 40.5	2.38652
Pseudomonadota	Burkholderiales	Nostoc 62.1	0.193598
Pseudomonadota	Burkholderiales	Nostoc 73.1	0.351474
Pseudomonadota	Burkholderiales	Nostoc 74.5	0.35465
Pseudomonadota	Caulobacterales	Nostoc 1.3	18.8932
Pseudomonadota	Caulobacterales	Nostoc 40.5	11.6646
Pseudomonadota	Caulobacterales	Nostoc 62.1	14.8268
Pseudomonadota	Caulobacterales	Nostoc 73.1	0.0681355
Pseudomonadota	Caulobacterales	Nostoc 74.5	50.9848
Pseudomonadota	Chromatiales	Nostoc 1.3	0.00436433
Pseudomonadota	Chromatiales	Nostoc 40.5	0.00166815
Pseudomonadota	Chromatiales	Nostoc 73.1	0.00119957
Pseudomonadota	Enterobacterales	Nostoc 1.3	0.370968
Pseudomonadota	Enterobacterales	Nostoc 40.5	0.0477698
Pseudomonadota	Enterobacterales	Nostoc 62.1	0.0527993
Pseudomonadota	Enterobacterales	Nostoc 73.1	0.0182334
Pseudomonadota	Enterobacterales	Nostoc 74.5	0.0651587
Pseudomonadota	Hyphomicrobiales	Nostoc 1.3	22.4851
Pseudomonadota	Hyphomicrobiales	Nostoc 40.5	7.49985
Pseudomonadota	Hyphomicrobiales	Nostoc 62.1	10.9441
Pseudomonadota	Hyphomicrobiales	Nostoc 73.1	13.742
Pseudomonadota	Hyphomicrobiales	Nostoc 74.5	9.3903
Pseudomonadota	Neisseriales	Nostoc 1.3	0.0480077
Pseudomonadota	Neisseriales	Nostoc 40.5	0.0072792
Pseudomonadota	Neisseriales	Nostoc 62.1	0.00488883
Pseudomonadota	Neisseriales	Nostoc 74.5	0.0148934
Pseudomonadota	Oceanospirillales	Nostoc 1.3	0.10038
Pseudomonadota	Oceanospirillales	Nostoc 40.5	0.0110705
Pseudomonadota	Oceanospirillales	Nostoc 62.1	0.0185775
Pseudomonadota	Oceanospirillales	Nostoc 73.1	0.0261506
Pseudomonadota	Oceanospirillales	Nostoc 74.5	0.0260635
Pseudomonadota	Pseudomonadales	Nostoc 1.3	0.619736
Pseudomonadota	Pseudomonadales	Nostoc 40.5	0.129054
Pseudomonadota	Pseudomonadales	Nostoc 62.1	0.15742
Pseudomonadota	Pseudomonadales	Nostoc 73.1	0.11
Pseudomonadota	Pseudomonadales	Nostoc 74.5	0.237364
Pseudomonadota	Rhodobacterales	Nostoc 1.3	0.065465
Pseudomonadota	Rhodobacterales	Nostoc 40.5	0.0207761
Pseudomonadota	Rhodobacterales	Nostoc 62.1	0.0439995
Pseudomonadota	Rhodobacterales	Nostoc 73.1	0.0351474
Pseudomonadota	Rhodobacterales	Nostoc 74.5	0.057712
Pseudomonadota	Rhodospirillales	Nostoc 1.3	1.20456
Pseudomonadota	Rhodospirillales	Nostoc 40.5	0.783272
Pseudomonadota	Rhodospirillales	Nostoc 62.1	2.96263
Pseudomonadota	Rhodospirillales	Nostoc 73.1	0.109761
Pseudomonadota	Rhodospirillales	Nostoc 74.5	1.292
Pseudomonadota	Sphingomonadales	Nostoc 1.3	10.9545
Pseudomonadota	Sphingomonadales	Nostoc 40.5	4.35402
Pseudomonadota	Sphingomonadales	Nostoc 62.1	5.22225
Pseudomonadota	Sphingomonadales	Nostoc 73.1	39.761
Pseudomonadota	Sphingomonadales	Nostoc 74.5	9.54296
Pseudomonadota	Vibrionales	Nostoc 1.3	0.013093
Pseudomonadota	Vibrionales	Nostoc 40.5	0.0012132
Pseudomonadota	Vibrionales	Nostoc 62.1	0.0029333
Pseudomonadota	Vibrionales	Nostoc 73.1	0.00419849
Pseudomonadota	Vibrionales	Nostoc 74.5	0.00186168
Pseudomonadota	Xanthomonadales	Nostoc 1.3	0.266224
Pseudomonadota	Xanthomonadales	Nostoc 40.5	0.0518643
Pseudomonadota	Xanthomonadales	Nostoc 62.1	0.0439995
Pseudomonadota	Xanthomonadales	Nostoc 73.1	7.91847
Pseudomonadota	Xanthomonadales	Nostoc 74.5	0.471004
Pseudomonadota	Alteromonadales	ChiQUE01	0.0122611
Pseudomonadota	Alteromonadales	ChiQUE02	0.00755206
Pseudomonadota	Alteromonadales	ChiSLP01	0.00813202
Pseudomonadota	Alteromonadales	ChiSLP02	0.0240147
Pseudomonadota	Alteromonadales	ChiSLP03	0.00567175
Pseudomonadota	Alteromonadales	ChiVER01	0.0168425
Pseudomonadota	Alteromonadales	CmiSLP01	0.00844698
Pseudomonadota	Alteromonadales	CmiVER01	0.0109037
Pseudomonadota	Alteromonadales	CreGUA01	0.0146512
Pseudomonadota	Alteromonadales	DcaGUA01	0.01841
Pseudomonadota	Alteromonadales	DedQUE01	0.0178795
Pseudomonadota	Alteromonadales	DedQUE02	0.00458837
Pseudomonadota	Alteromonadales	DedQUE03	0.00717788
Pseudomonadota	Alteromonadales	DedQUE04	0.0113347
Pseudomonadota	Alteromonadales	DedQUE05	0.00831066
Pseudomonadota	Alteromonadales	DedQUE07	0.013975
Pseudomonadota	Alteromonadales	DedQUE08	0.0206119
Pseudomonadota	Alteromonadales	DedQUE09	0.00430454
Pseudomonadota	Alteromonadales	DedQUE10	0.0162153
Pseudomonadota	Alteromonadales	DedQUE11	0.0137505
Pseudomonadota	Alteromonadales	DedQUE12	0.00633135
Pseudomonadota	Alteromonadales	DedSLP01	0.0309805
Pseudomonadota	Alteromonadales	DedSLP03	0.0107744
Pseudomonadota	Alteromonadales	DedSLP04	0.00854342
Pseudomonadota	Alteromonadales	DedSLP05	0.0237318
Pseudomonadota	Alteromonadales	DedVER01	0.0157337
Pseudomonadota	Alteromonadales	DedVER02	0.00703078
Pseudomonadota	Alteromonadales	EfeVER01	0.00528916
Pseudomonadota	Alteromonadales	EkiNYC01	0.0252218
Pseudomonadota	Alteromonadales	EspVER01	0.00850206
Pseudomonadota	Alteromonadales	SerVER01	0.0113574
Pseudomonadota	Alteromonadales	ZfuCHP01	0.0212123
Pseudomonadota	Alteromonadales	ZfuVER01	0.0109747
Pseudomonadota	Alteromonadales	ZfuVER08	0.0237068
Pseudomonadota	Burkholderiales	ChiQUE01	1.32042
Pseudomonadota	Burkholderiales	ChiQUE02	0.009687
Pseudomonadota	Burkholderiales	ChiSLP01	0.0326503
Pseudomonadota	Burkholderiales	ChiSLP02	0.00821455
Pseudomonadota	Burkholderiales	ChiSLP03	0.00785972
Pseudomonadota	Burkholderiales	ChiVER01	0.0977485
Pseudomonadota	Burkholderiales	CmiSLP01	0.225991
Pseudomonadota	Burkholderiales	CmiVER01	0.558591
Pseudomonadota	Burkholderiales	CreGUA01	0.348808
Pseudomonadota	Burkholderiales	DcaGUA01	0.00936927
Pseudomonadota	Burkholderiales	DedQUE01	6.58363
Pseudomonadota	Burkholderiales	DedQUE02	0.266014
Pseudomonadota	Burkholderiales	DedQUE03	0.315777
Pseudomonadota	Burkholderiales	DedQUE04	1.5331
Pseudomonadota	Burkholderiales	DedQUE05	16.3604
Pseudomonadota	Burkholderiales	DedQUE07	0.636087
Pseudomonadota	Burkholderiales	DedQUE08	6.25449
Pseudomonadota	Burkholderiales	DedQUE09	0.0115486
Pseudomonadota	Burkholderiales	DedQUE10	0.040975
Pseudomonadota	Burkholderiales	DedQUE11	0.056824
Pseudomonadota	Burkholderiales	DedQUE12	0.0467771
Pseudomonadota	Burkholderiales	DedSLP01	0.332992
Pseudomonadota	Burkholderiales	DedSLP03	0.133869
Pseudomonadota	Burkholderiales	DedSLP04	0.01401
Pseudomonadota	Burkholderiales	DedSLP05	0.0291979
Pseudomonadota	Burkholderiales	DedVER01	0.47769
Pseudomonadota	Burkholderiales	DedVER02	0.0776483
Pseudomonadota	Burkholderiales	EfeVER01	0.298607
Pseudomonadota	Burkholderiales	EkiNYC01	5.44341
Pseudomonadota	Burkholderiales	EspVER01	0.104367
Pseudomonadota	Burkholderiales	SerVER01	0.189073
Pseudomonadota	Burkholderiales	ZfuCHP01	5.13403
Pseudomonadota	Burkholderiales	ZfuVER01	62.1618
Pseudomonadota	Burkholderiales	ZfuVER08	0.0179629
Pseudomonadota	Caulobacterales	ChiQUE01	0.253845
Pseudomonadota	Caulobacterales	ChiQUE02	0.00280373
Pseudomonadota	Caulobacterales	ChiSLP01	0.00136612
Pseudomonadota	Caulobacterales	ChiSLP03	0.00160262
Pseudomonadota	Caulobacterales	ChiVER01	0.04155
Pseudomonadota	Caulobacterales	CmiSLP01	0.0527716
Pseudomonadota	Caulobacterales	CmiVER01	0.0319376
Pseudomonadota	Caulobacterales	CreGUA01	0.712072
Pseudomonadota	Caulobacterales	DedQUE01	1.31368
Pseudomonadota	Caulobacterales	DedQUE02	1.93734
Pseudomonadota	Caulobacterales	DedQUE03	2.83198
Pseudomonadota	Caulobacterales	DedQUE04	0.293551
Pseudomonadota	Caulobacterales	DedQUE05	0.0919472
Pseudomonadota	Caulobacterales	DedQUE07	2.85097
Pseudomonadota	Caulobacterales	DedQUE08	0.193013
Pseudomonadota	Caulobacterales	DedQUE09	0.00112569
Pseudomonadota	Caulobacterales	DedQUE10	0.00451789
Pseudomonadota	Caulobacterales	DedQUE11	0.00154332
Pseudomonadota	Caulobacterales	DedQUE12	0.00891725
Pseudomonadota	Caulobacterales	DedSLP01	0.0368005
Pseudomonadota	Caulobacterales	DedSLP03	0.0019313
Pseudomonadota	Caulobacterales	DedSLP05	0.00489224
Pseudomonadota	Caulobacterales	DedVER01	0.0689014
Pseudomonadota	Caulobacterales	DedVER02	0.205987
Pseudomonadota	Caulobacterales	EfeVER01	0.0874814
Pseudomonadota	Caulobacterales	EkiNYC01	1.14374
Pseudomonadota	Caulobacterales	EspVER01	0.0136938
Pseudomonadota	Caulobacterales	SerVER01	0.089376
Pseudomonadota	Caulobacterales	ZfuCHP01	0.151934
Pseudomonadota	Caulobacterales	ZfuVER01	0.015097
Pseudomonadota	Caulobacterales	ZfuVER08	0.0061216
Pseudomonadota	Chromatiales	ChiQUE01	0.0440054
Pseudomonadota	Chromatiales	ChiSLP01	0.00220737
Pseudomonadota	Chromatiales	ChiSLP02	0.00308166
Pseudomonadota	Chromatiales	ChiSLP03	0.00117876
Pseudomonadota	Chromatiales	ChiVER01	0.00400469
Pseudomonadota	Chromatiales	CmiSLP01	0.00802905
Pseudomonadota	Chromatiales	CmiVER01	0.0395233
Pseudomonadota	Chromatiales	CreGUA01	0.0132055
Pseudomonadota	Chromatiales	DcaGUA01	0.00175748
Pseudomonadota	Chromatiales	DedQUE01	0.0332854
Pseudomonadota	Chromatiales	DedQUE02	0.00888131
Pseudomonadota	Chromatiales	DedQUE03	0.0099732
Pseudomonadota	Chromatiales	DedQUE04	0.0453033
Pseudomonadota	Chromatiales	DedQUE05	0.0176858
Pseudomonadota	Chromatiales	DedQUE07	0.0194337
Pseudomonadota	Chromatiales	DedQUE08	0.0261072
Pseudomonadota	Chromatiales	DedQUE09	0.0021504
Pseudomonadota	Chromatiales	DedQUE10	0.00771181
Pseudomonadota	Chromatiales	DedQUE11	0.0014786
Pseudomonadota	Chromatiales	DedQUE12	0.00251407
Pseudomonadota	Chromatiales	DedSLP01	0.0125943
Pseudomonadota	Chromatiales	DedSLP03	0.00487175
Pseudomonadota	Chromatiales	DedSLP04	0.0010398
Pseudomonadota	Chromatiales	DedSLP05	0.00403148
Pseudomonadota	Chromatiales	DedVER01	0.0112086
Pseudomonadota	Chromatiales	DedVER02	0.00283514
Pseudomonadota	Chromatiales	EfeVER01	0.0120609
Pseudomonadota	Chromatiales	EkiNYC01	0.187583
Pseudomonadota	Chromatiales	EspVER01	0.00808606
Pseudomonadota	Chromatiales	SerVER01	0.00620339
Pseudomonadota	Chromatiales	ZfuCHP01	0.0427419
Pseudomonadota	Chromatiales	ZfuVER01	0.00838002
Pseudomonadota	Chromatiales	ZfuVER08	0.00108429
Pseudomonadota	Enterobacterales	ChiQUE01	0.158989
Pseudomonadota	Enterobacterales	ChiQUE02	0.0268438
Pseudomonadota	Enterobacterales	ChiSLP01	0.252682
Pseudomonadota	Enterobacterales	ChiSLP02	0.0352626
Pseudomonadota	Enterobacterales	ChiSLP03	0.0452246
Pseudomonadota	Enterobacterales	ChiVER01	0.0461013
Pseudomonadota	Enterobacterales	CmiSLP01	0.121625
Pseudomonadota	Enterobacterales	CmiVER01	0.122989
Pseudomonadota	Enterobacterales	CreGUA01	0.0519381
Pseudomonadota	Enterobacterales	DcaGUA01	0.0351971
Pseudomonadota	Enterobacterales	DedQUE01	0.107372
Pseudomonadota	Enterobacterales	DedQUE02	0.0461029
Pseudomonadota	Enterobacterales	DedQUE03	0.0522728
Pseudomonadota	Enterobacterales	DedQUE04	0.183526
Pseudomonadota	Enterobacterales	DedQUE05	0.0801716
Pseudomonadota	Enterobacterales	DedQUE07	0.0740133
Pseudomonadota	Enterobacterales	DedQUE08	0.111399
Pseudomonadota	Enterobacterales	DedQUE09	0.0116047
Pseudomonadota	Enterobacterales	DedQUE10	0.0483456
Pseudomonadota	Enterobacterales	DedQUE11	0.0128892
Pseudomonadota	Enterobacterales	DedQUE12	0.0125652
Pseudomonadota	Enterobacterales	DedSLP01	0.260448
Pseudomonadota	Enterobacterales	DedSLP03	10.6503
Pseudomonadota	Enterobacterales	DedSLP04	0.0137364
Pseudomonadota	Enterobacterales	DedSLP05	0.0342603
Pseudomonadota	Enterobacterales	DedVER01	0.149827
Pseudomonadota	Enterobacterales	DedVER02	0.0139294
Pseudomonadota	Enterobacterales	EfeVER01	0.063331
Pseudomonadota	Enterobacterales	EkiNYC01	0.625914
Pseudomonadota	Enterobacterales	EspVER01	0.0263654
Pseudomonadota	Enterobacterales	SerVER01	0.0559232
Pseudomonadota	Enterobacterales	ZfuCHP01	0.150943
Pseudomonadota	Enterobacterales	ZfuVER01	0.117282
Pseudomonadota	Enterobacterales	ZfuVER08	0.0254216
Pseudomonadota	Hyphomicrobiales	ChiQUE01	17.9903
Pseudomonadota	Hyphomicrobiales	ChiQUE02	0.0303008
Pseudomonadota	Hyphomicrobiales	ChiSLP01	0.176726
Pseudomonadota	Hyphomicrobiales	ChiSLP02	0.0139909
Pseudomonadota	Hyphomicrobiales	ChiSLP03	0.0254119
Pseudomonadota	Hyphomicrobiales	ChiVER01	1.1052
Pseudomonadota	Hyphomicrobiales	CmiSLP01	3.45924
Pseudomonadota	Hyphomicrobiales	CmiVER01	15.592
Pseudomonadota	Hyphomicrobiales	CreGUA01	13.1595
Pseudomonadota	Hyphomicrobiales	DcaGUA01	0.0144913
Pseudomonadota	Hyphomicrobiales	DedQUE01	11.5488
Pseudomonadota	Hyphomicrobiales	DedQUE02	14.2758
Pseudomonadota	Hyphomicrobiales	DedQUE03	14.5634
Pseudomonadota	Hyphomicrobiales	DedQUE04	47.6292
Pseudomonadota	Hyphomicrobiales	DedQUE05	5.80464
Pseudomonadota	Hyphomicrobiales	DedQUE07	9.13131
Pseudomonadota	Hyphomicrobiales	DedQUE08	11.6597
Pseudomonadota	Hyphomicrobiales	DedQUE09	0.0362875
Pseudomonadota	Hyphomicrobiales	DedQUE10	0.0858673
Pseudomonadota	Hyphomicrobiales	DedQUE11	0.0433573
Pseudomonadota	Hyphomicrobiales	DedQUE12	0.544927
Pseudomonadota	Hyphomicrobiales	DedSLP01	17.7399
Pseudomonadota	Hyphomicrobiales	DedSLP03	0.0472995
Pseudomonadota	Hyphomicrobiales	DedSLP04	0.0401997
Pseudomonadota	Hyphomicrobiales	DedSLP05	0.52417
Pseudomonadota	Hyphomicrobiales	DedVER01	63.5145
Pseudomonadota	Hyphomicrobiales	DedVER02	1.77705
Pseudomonadota	Hyphomicrobiales	EfeVER01	0.5043
Pseudomonadota	Hyphomicrobiales	EkiNYC01	52.6026
Pseudomonadota	Hyphomicrobiales	EspVER01	5.99567
Pseudomonadota	Hyphomicrobiales	SerVER01	1.49704
Pseudomonadota	Hyphomicrobiales	ZfuCHP01	3.98995
Pseudomonadota	Hyphomicrobiales	ZfuVER01	0.250187
Pseudomonadota	Hyphomicrobiales	ZfuVER08	0.0841805
Pseudomonadota	Neisseriales	ChiQUE01	0.07305
Pseudomonadota	Neisseriales	ChiQUE02	0.00363198
Pseudomonadota	Neisseriales	ChiSLP01	0.00197009
Pseudomonadota	Neisseriales	ChiSLP02	0.00696156
Pseudomonadota	Neisseriales	ChiVER01	0.00610762
Pseudomonadota	Neisseriales	CmiSLP01	0.0118375
Pseudomonadota	Neisseriales	CmiVER01	0.0204194
Pseudomonadota	Neisseriales	CreGUA01	0.0144693
Pseudomonadota	Neisseriales	DcaGUA01	0.00337642
Pseudomonadota	Neisseriales	DedQUE01	0.0399185
Pseudomonadota	Neisseriales	DedQUE02	0.0119995
Pseudomonadota	Neisseriales	DedQUE03	0.0123234
Pseudomonadota	Neisseriales	DedQUE04	0.0739959
Pseudomonadota	Neisseriales	DedQUE05	0.02344
Pseudomonadota	Neisseriales	DedQUE07	0.0240308
Pseudomonadota	Neisseriales	DedQUE08	0.0328236
Pseudomonadota	Neisseriales	DedQUE10	0.00742518
Pseudomonadota	Neisseriales	DedQUE11	0.00337539
Pseudomonadota	Neisseriales	DedQUE12	0.004238
Pseudomonadota	Neisseriales	DedSLP01	0.0184517
Pseudomonadota	Neisseriales	DedSLP03	0.0788179
Pseudomonadota	Neisseriales	DedSLP04	0.00153842
Pseudomonadota	Neisseriales	DedSLP05	0.00794139
Pseudomonadota	Neisseriales	DedVER01	0.0295899
Pseudomonadota	Neisseriales	DedVER02	0.00491023
Pseudomonadota	Neisseriales	EfeVER01	0.015361
Pseudomonadota	Neisseriales	EkiNYC01	0.289667
Pseudomonadota	Neisseriales	EspVER01	0.00618214
Pseudomonadota	Neisseriales	SerVER01	0.00909858
Pseudomonadota	Neisseriales	ZfuCHP01	0.0605359
Pseudomonadota	Neisseriales	ZfuVER01	0.067441
Pseudomonadota	Neisseriales	ZfuVER08	0.0044425
Pseudomonadota	Oceanospirillales	ChiQUE01	0.0865393
Pseudomonadota	Oceanospirillales	ChiQUE02	0.0153305
Pseudomonadota	Oceanospirillales	ChiSLP01	0.016034
Pseudomonadota	Oceanospirillales	ChiSLP02	0.0106141
Pseudomonadota	Oceanospirillales	ChiSLP03	0.00486842
Pseudomonadota	Oceanospirillales	ChiVER01	0.0114978
Pseudomonadota	Oceanospirillales	CmiSLP01	0.0258766
Pseudomonadota	Oceanospirillales	CmiVER01	0.0327836
Pseudomonadota	Oceanospirillales	CreGUA01	0.0196189
Pseudomonadota	Oceanospirillales	DcaGUA01	0.0048489
Pseudomonadota	Oceanospirillales	DedQUE01	0.0496745
Pseudomonadota	Oceanospirillales	DedQUE02	0.0173518
Pseudomonadota	Oceanospirillales	DedQUE03	0.019864
Pseudomonadota	Oceanospirillales	DedQUE04	0.105413
Pseudomonadota	Oceanospirillales	DedQUE05	0.0374069
Pseudomonadota	Oceanospirillales	DedQUE07	0.0389804
Pseudomonadota	Oceanospirillales	DedQUE08	0.0466585
Pseudomonadota	Oceanospirillales	DedQUE09	0.00479445
Pseudomonadota	Oceanospirillales	DedQUE10	0.0266433
Pseudomonadota	Oceanospirillales	DedQUE11	0.0123217
Pseudomonadota	Oceanospirillales	DedQUE12	0.0108413
Pseudomonadota	Oceanospirillales	DedSLP01	0.0377923
Pseudomonadota	Oceanospirillales	DedSLP03	0.0141498
Pseudomonadota	Oceanospirillales	DedSLP04	0.00790494
Pseudomonadota	Oceanospirillales	DedSLP05	0.0156396
Pseudomonadota	Oceanospirillales	DedVER01	0.0348547
Pseudomonadota	Oceanospirillales	DedVER02	0.00585846
Pseudomonadota	Oceanospirillales	EfeVER01	0.0286186
Pseudomonadota	Oceanospirillales	EkiNYC01	0.382705
Pseudomonadota	Oceanospirillales	EspVER01	0.00782606
Pseudomonadota	Oceanospirillales	SerVER01	0.0168865
Pseudomonadota	Oceanospirillales	ZfuCHP01	0.0688771
Pseudomonadota	Oceanospirillales	ZfuVER01	0.0312991
Pseudomonadota	Oceanospirillales	ZfuVER08	0.00706002
Pseudomonadota	Pseudomonadales	ChiQUE01	0.514397
Pseudomonadota	Pseudomonadales	ChiQUE02	0.00988764
Pseudomonadota	Pseudomonadales	ChiSLP01	0.0432126
Pseudomonadota	Pseudomonadales	ChiSLP02	0.019801
Pseudomonadota	Pseudomonadales	ChiSLP03	0.00995887
Pseudomonadota	Pseudomonadales	ChiVER01	0.0528732
Pseudomonadota	Pseudomonadales	CmiSLP01	0.117063
Pseudomonadota	Pseudomonadales	CmiVER01	0.384122
Pseudomonadota	Pseudomonadales	CreGUA01	0.129905
Pseudomonadota	Pseudomonadales	DcaGUA01	0.021545
Pseudomonadota	Pseudomonadales	DedQUE01	1.34869
Pseudomonadota	Pseudomonadales	DedQUE02	0.115944
Pseudomonadota	Pseudomonadales	DedQUE03	0.126788
Pseudomonadota	Pseudomonadales	DedQUE04	0.642847
Pseudomonadota	Pseudomonadales	DedQUE05	0.280594
Pseudomonadota	Pseudomonadales	DedQUE07	0.205201
Pseudomonadota	Pseudomonadales	DedQUE08	0.325172
Pseudomonadota	Pseudomonadales	DedQUE09	0.012031
Pseudomonadota	Pseudomonadales	DedQUE10	0.0202827
Pseudomonadota	Pseudomonadales	DedQUE11	0.012934
Pseudomonadota	Pseudomonadales	DedQUE12	0.81147
Pseudomonadota	Pseudomonadales	DedSLP01	0.18069
Pseudomonadota	Pseudomonadales	DedSLP03	1.5043
Pseudomonadota	Pseudomonadales	DedSLP04	0.236315
Pseudomonadota	Pseudomonadales	DedSLP05	0.930985
Pseudomonadota	Pseudomonadales	DedVER01	0.224539
Pseudomonadota	Pseudomonadales	DedVER02	0.0385239
Pseudomonadota	Pseudomonadales	EfeVER01	0.14208
Pseudomonadota	Pseudomonadales	EkiNYC01	2.32211
Pseudomonadota	Pseudomonadales	EspVER01	0.0571224
Pseudomonadota	Pseudomonadales	SerVER01	0.107544
Pseudomonadota	Pseudomonadales	ZfuCHP01	0.59093
Pseudomonadota	Pseudomonadales	ZfuVER01	0.4108
Pseudomonadota	Pseudomonadales	ZfuVER08	0.0197538
Pseudomonadota	Rhodobacterales	ChiQUE01	0.626902
Pseudomonadota	Rhodobacterales	ChiQUE02	0.00128611
Pseudomonadota	Rhodobacterales	ChiSLP01	0.00633449
Pseudomonadota	Rhodobacterales	ChiSLP02	0.00102561
Pseudomonadota	Rhodobacterales	ChiSLP03	0.00105765
Pseudomonadota	Rhodobacterales	ChiVER01	0.0549078
Pseudomonadota	Rhodobacterales	CmiSLP01	0.0939234
Pseudomonadota	Rhodobacterales	CmiVER01	0.0497848
Pseudomonadota	Rhodobacterales	CreGUA01	0.111514
Pseudomonadota	Rhodobacterales	DcaGUA01	0.00199102
Pseudomonadota	Rhodobacterales	DedQUE01	0.235227
Pseudomonadota	Rhodobacterales	DedQUE02	0.121405
Pseudomonadota	Rhodobacterales	DedQUE03	0.157633
Pseudomonadota	Rhodobacterales	DedQUE04	0.811408
Pseudomonadota	Rhodobacterales	DedQUE05	0.240657
Pseudomonadota	Rhodobacterales	DedQUE07	0.250527
Pseudomonadota	Rhodobacterales	DedQUE08	0.275206
Pseudomonadota	Rhodobacterales	DedQUE09	0.00430454
Pseudomonadota	Rhodobacterales	DedQUE10	0.00487277
Pseudomonadota	Rhodobacterales	DedQUE11	0.003002
Pseudomonadota	Rhodobacterales	DedQUE12	0.0186246
Pseudomonadota	Rhodobacterales	DedSLP01	0.263377
Pseudomonadota	Rhodobacterales	DedSLP03	0.00775565
Pseudomonadota	Rhodobacterales	DedSLP04	0.00103372
Pseudomonadota	Rhodobacterales	DedSLP05	0.0141369
Pseudomonadota	Rhodobacterales	DedVER01	0.267966
Pseudomonadota	Rhodobacterales	DedVER02	0.0425156
Pseudomonadota	Rhodobacterales	EfeVER01	0.15749
Pseudomonadota	Rhodobacterales	EkiNYC01	2.74578
Pseudomonadota	Rhodobacterales	EspVER01	0.0512653
Pseudomonadota	Rhodobacterales	SerVER01	0.112479
Pseudomonadota	Rhodobacterales	ZfuCHP01	0.299608
Pseudomonadota	Rhodobacterales	ZfuVER01	0.065843
Pseudomonadota	Rhodobacterales	ZfuVER08	0.00144896
Pseudomonadota	Rhodospirillales	ChiQUE01	2.57328
Pseudomonadota	Rhodospirillales	ChiQUE02	0.00191374
Pseudomonadota	Rhodospirillales	ChiSLP01	0.00326431
Pseudomonadota	Rhodospirillales	ChiSLP02	0.00405889
Pseudomonadota	Rhodospirillales	ChiSLP03	0.00255532
Pseudomonadota	Rhodospirillales	ChiVER01	0.0312669
Pseudomonadota	Rhodospirillales	CmiSLP01	0.339104
Pseudomonadota	Rhodospirillales	CmiVER01	0.0464529
Pseudomonadota	Rhodospirillales	CreGUA01	0.390624
Pseudomonadota	Rhodospirillales	DcaGUA01	0.00218498
Pseudomonadota	Rhodospirillales	DedQUE01	0.382873
Pseudomonadota	Rhodospirillales	DedQUE02	0.213341
Pseudomonadota	Rhodospirillales	DedQUE03	0.170757
Pseudomonadota	Rhodospirillales	DedQUE04	2.31681
Pseudomonadota	Rhodospirillales	DedQUE05	0.437396
Pseudomonadota	Rhodospirillales	DedQUE07	1.25771
Pseudomonadota	Rhodospirillales	DedQUE08	1.38396
Pseudomonadota	Rhodospirillales	DedQUE09	0.0026478
Pseudomonadota	Rhodospirillales	DedQUE10	0.00764357
Pseudomonadota	Rhodospirillales	DedQUE11	0.00648692
Pseudomonadota	Rhodospirillales	DedQUE12	0.0160541
Pseudomonadota	Rhodospirillales	DedSLP01	0.153022
Pseudomonadota	Rhodospirillales	DedSLP03	0.00641592
Pseudomonadota	Rhodospirillales	DedSLP04	0.00239581
Pseudomonadota	Rhodospirillales	DedSLP05	0.0122792
Pseudomonadota	Rhodospirillales	DedVER01	0.191043
Pseudomonadota	Rhodospirillales	DedVER02	0.108464
Pseudomonadota	Rhodospirillales	EfeVER01	0.104027
Pseudomonadota	Rhodospirillales	EkiNYC01	8.42182
Pseudomonadota	Rhodospirillales	EspVER01	0.0433919
Pseudomonadota	Rhodospirillales	SerVER01	0.104766
Pseudomonadota	Rhodospirillales	ZfuCHP01	0.718422
Pseudomonadota	Rhodospirillales	ZfuVER01	0.0435252
Pseudomonadota	Rhodospirillales	ZfuVER08	0.00445384
Pseudomonadota	Sphingomonadales	ChiQUE01	6.02022
Pseudomonadota	Sphingomonadales	ChiQUE02	0.00458371
Pseudomonadota	Sphingomonadales	ChiSLP01	0.0451396
Pseudomonadota	Sphingomonadales	ChiSLP02	0.00793879
Pseudomonadota	Sphingomonadales	ChiSLP03	0.00494512
Pseudomonadota	Sphingomonadales	ChiVER01	14.4515
Pseudomonadota	Sphingomonadales	CmiSLP01	0.962173
Pseudomonadota	Sphingomonadales	CmiVER01	0.100346
Pseudomonadota	Sphingomonadales	CreGUA01	1.25499
Pseudomonadota	Sphingomonadales	DcaGUA01	0.00137353
Pseudomonadota	Sphingomonadales	DedQUE01	5.54921
Pseudomonadota	Sphingomonadales	DedQUE02	6.68827
Pseudomonadota	Sphingomonadales	DedQUE03	5.45556
Pseudomonadota	Sphingomonadales	DedQUE04	0.788823
Pseudomonadota	Sphingomonadales	DedQUE05	0.268097
Pseudomonadota	Sphingomonadales	DedQUE07	0.369788
Pseudomonadota	Sphingomonadales	DedQUE08	11.4179
Pseudomonadota	Sphingomonadales	DedQUE09	0.00496648
Pseudomonadota	Sphingomonadales	DedQUE10	0.0125573
Pseudomonadota	Sphingomonadales	DedQUE11	0.0050133
Pseudomonadota	Sphingomonadales	DedQUE12	0.0242941
Pseudomonadota	Sphingomonadales	DedSLP01	0.180054
Pseudomonadota	Sphingomonadales	DedSLP03	0.0103525
Pseudomonadota	Sphingomonadales	DedSLP04	0.0033444
Pseudomonadota	Sphingomonadales	DedSLP05	0.0188833
Pseudomonadota	Sphingomonadales	DedVER01	0.209109
Pseudomonadota	Sphingomonadales	DedVER02	0.195989
Pseudomonadota	Sphingomonadales	EfeVER01	43.9526
Pseudomonadota	Sphingomonadales	EkiNYC01	2.62275
Pseudomonadota	Sphingomonadales	EspVER01	0.0574758
Pseudomonadota	Sphingomonadales	SerVER01	38.6725
Pseudomonadota	Sphingomonadales	ZfuCHP01	0.336173
Pseudomonadota	Sphingomonadales	ZfuVER01	0.0617965
Pseudomonadota	Sphingomonadales	ZfuVER08	0.00579097
Pseudomonadota	Vibrionales	ChiQUE01	0.00877158
Pseudomonadota	Vibrionales	ChiQUE02	0.00402296
Pseudomonadota	Vibrionales	ChiSLP01	0.00754962
Pseudomonadota	Vibrionales	ChiSLP02	0.00757112
Pseudomonadota	Vibrionales	ChiSLP03	0.00419427
Pseudomonadota	Vibrionales	ChiVER01	0.0123291
Pseudomonadota	Vibrionales	CmiSLP01	0.00604533
Pseudomonadota	Vibrionales	CmiVER01	0.00982298
Pseudomonadota	Vibrionales	CreGUA01	0.00798312
Pseudomonadota	Vibrionales	DcaGUA01	0.00816199
Pseudomonadota	Vibrionales	DedQUE01	0.0134886
Pseudomonadota	Vibrionales	DedQUE02	0.0104762
Pseudomonadota	Vibrionales	DedQUE03	0.0123305
Pseudomonadota	Vibrionales	DedQUE04	0.00866794
Pseudomonadota	Vibrionales	DedQUE05	0.00650244
Pseudomonadota	Vibrionales	DedQUE07	0.00684628
Pseudomonadota	Vibrionales	DedQUE08	0.0168385
Pseudomonadota	Vibrionales	DedQUE09	0.00777883
Pseudomonadota	Vibrionales	DedQUE10	0.0147412
Pseudomonadota	Vibrionales	DedQUE11	0.0176088
Pseudomonadota	Vibrionales	DedQUE12	0.012047
Pseudomonadota	Vibrionales	DedSLP01	0.0132774
Pseudomonadota	Vibrionales	DedSLP03	0.0142194
Pseudomonadota	Vibrionales	DedSLP04	0.00462743
Pseudomonadota	Vibrionales	DedSLP05	0.00761556
Pseudomonadota	Vibrionales	DedVER01	0.0103551
Pseudomonadota	Vibrionales	DedVER02	0.00516923
Pseudomonadota	Vibrionales	EfeVER01	0.00249142
Pseudomonadota	Vibrionales	EkiNYC01	0.0214026
Pseudomonadota	Vibrionales	EspVER01	0.00352539
Pseudomonadota	Vibrionales	SerVER01	0.00577353
Pseudomonadota	Vibrionales	ZfuCHP01	0.0120514
Pseudomonadota	Vibrionales	ZfuVER01	0.0127515
Pseudomonadota	Vibrionales	ZfuVER08	0.00925615
Pseudomonadota	Xanthomonadales	ChiQUE01	17.1731
Pseudomonadota	Xanthomonadales	ChiQUE02	0.0302597
Pseudomonadota	Xanthomonadales	ChiSLP01	0.270356
Pseudomonadota	Xanthomonadales	ChiSLP02	0.0109914
Pseudomonadota	Xanthomonadales	ChiSLP03	0.0138827
Pseudomonadota	Xanthomonadales	ChiVER01	0.038574
Pseudomonadota	Xanthomonadales	CmiSLP01	2.23142
Pseudomonadota	Xanthomonadales	CmiVER01	22.1756
Pseudomonadota	Xanthomonadales	CreGUA01	1.23549
Pseudomonadota	Xanthomonadales	DcaGUA01	0.0347538
Pseudomonadota	Xanthomonadales	DedQUE01	5.50024
Pseudomonadota	Xanthomonadales	DedQUE02	0.325502
Pseudomonadota	Xanthomonadales	DedQUE03	0.0946995
Pseudomonadota	Xanthomonadales	DedQUE04	0.328157
Pseudomonadota	Xanthomonadales	DedQUE05	0.134311
Pseudomonadota	Xanthomonadales	DedQUE07	0.123463
Pseudomonadota	Xanthomonadales	DedQUE08	0.202255
Pseudomonadota	Xanthomonadales	DedQUE09	0.0108305
Pseudomonadota	Xanthomonadales	DedQUE10	0.0736103
Pseudomonadota	Xanthomonadales	DedQUE11	0.0296118
Pseudomonadota	Xanthomonadales	DedQUE12	0.0303997
Pseudomonadota	Xanthomonadales	DedSLP01	0.298615
Pseudomonadota	Xanthomonadales	DedSLP03	0.0209007
Pseudomonadota	Xanthomonadales	DedSLP04	0.013256
Pseudomonadota	Xanthomonadales	DedSLP05	0.0200018
Pseudomonadota	Xanthomonadales	DedVER01	0.124561
Pseudomonadota	Xanthomonadales	DedVER02	1.97581
Pseudomonadota	Xanthomonadales	EfeVER01	0.178238
Pseudomonadota	Xanthomonadales	EkiNYC01	1.12011
Pseudomonadota	Xanthomonadales	EspVER01	0.0310998
Pseudomonadota	Xanthomonadales	SerVER01	0.104493
Pseudomonadota	Xanthomonadales	ZfuCHP01	26.2237
Pseudomonadota	Xanthomonadales	ZfuVER01	0.131789
Pseudomonadota	Xanthomonadales	ZfuVER08	0.018924

## Sheet: Supplementary table 2
Supplementary table 2. Bacterial orders from the bacterial core observed in this study (observed in at least 80 % of samples) and other facultative systems. The seven taxa found in all studies are remarked
Cycads	Cycads	Lichens	Bryophytes	Azolla
This study	Zamia pseudoparasitica; Bell-Doyon et al., 2020 Various species; Gutierrez-Garcia et al., 2019 Various species; Suarez-Moo et al., 2019 Various species; Zheng et al., 2018	Various species; Aschenbrenner et al., 2017 Peltigera membranacea; Sigurbjörnsdóttir et al., 2015	Leiosporoceros dussii; Bouchard et al., 2020	Various species; Dijkhuizen et al., 2018
Alteromonadales	Acetobacterales	Acidobacteriales	Acetobacterales	Bacillales
Bacillales	Alteromonadales	Actinomycetales	Acidobacteriales	Bacillariophytina
Bacteroidales	Bacillales	Burkholderiales	Azospirillales	Burkholderiales
Burkholderiales	Bacteroidales	Caulobacterales	Burkholderiales	Caulobacterales
Caulobacterales	Betaproteobacteriales	Chthoniobacteriales	Caulobacterales	Cytophagales
Chitinophagales	Burkholderiales	Hyphomicrobiales	Chthoniobacterales	Enterobacteriales
Chromatiales	Caulobacterales	Myxococcales	Corynebacteriales	Flavobacteriales
Cytophagales	Chitinophagales	Nostocales	Dongiales	Hyphomicrobiales
Enterobacterales	Chromatiales	Pseudomonadales	Elsterales	Methylophilales
Eubacteriales	Corynecbacteriales	Rhodospirillales	Frankiales	Nostocales
Flavobacteriales	Cytophagales	Sphingobacteriales	Gemmatales	Pseudomonadales
Hyphomicrobiales	Elsterales	Sphingomonadales	Gloeobacterales	Rhodospirillales
Kitasatosporales	Enterobacterales	Xanthomonadales	Hyphomicrobiales	Sphingobacteriales
Micrococcales	Eubacteriales		Isosphaerales	Sphingomonadales
Micromonosporales	Fimbriimonadales		Kineosporiales	Xanthomonadales
Mycobacteriales	Flavobacteriales		Kitasatosporales
Neisseriales	Frankiales		Leptolyngbyales
Nostocales	Gemmatales		Micrococcales
Oceanospirillales	Hyphomicrobiales		Micromonosporales
Propionibacteriales	Isosphaerales		Microtrichales
Pseudanabaenales	Kitasatosporales		Nostocales
Pseudomonadales	Micrococcales		Oxyphotobacteria Incertae Sedis
Pseudonocardiales	Micromonosporales		Propionibacteriales
Rhodobacterales	Micropepsales		Pseudonocardiales
Rhodospirillales	Mycobacteriales		Reyranellales
Sphingobacteriales	Neisseriales		Salinisphaerales
Sphingomonadales	Nostocales		Sneathiellales
Vibrionales	Oceanospirillales		Solibacterales
Xanthomonadales	Propiocnibacteriales		Sphingobacteriales
	Propionibacteriales		Sphingomonadales
	Pseudanabaenales		Tepidisphaerales
	Pseudomonadales		Tistrellales
	Pseudonocardiales		Xanthomonadales
	Rhodobacterales
	Rhodospirillales
	Sphingobacteriales
	Sphingomonadales
	Tepidisphaerales
	Vibrionales
	Xanthomonadales

## Sheet: Supplementary table 3
Supplementary table 3. Extended MAG statatistics
MAG name	Original metagenome	Number of contigs	Genome size (Mb)	GC(%)	Completeness	Contamination	Complete BUSCOs (out of 1899)	Complete and single-copy BUSCOs (out of 1899)	Complete and duplicated BUSCOs (out of 1899)	Fragmented BUSCOs (out of 1899)	Missing BUSCOs (out of 1899)	GTDB Classification
Nostoc sp. 1.3 MAG	Nostoc 1.3	4	8.29686	41.51	98.13	3.63	1724	1711	13	86	89	d__Bacteria;p__Cyanobacteria;c__Cyanobacteriia;o__Cyanobacteriales;f__Nostocaceae;g__Nostoc;s__
Nostoc sp. 40.5 MAG	Nostoc 40.5	1	8.33017	41.56	100	0.38	1891	1880	11	2	6	d__Bacteria;p__Cyanobacteria;c__Cyanobacteriia;o__Cyanobacteriales;f__Nostocaceae;g__Nostoc;s__
Nostoc sp. 62.1 MAG	Nostoc 62.1	2	8.38854	41.53	99.93	0.78	1880	1866	14	5	14	d__Bacteria;p__Cyanobacteria;c__Cyanobacteriia;o__Cyanobacteriales;f__Nostocaceae;g__Nostoc;s__
Nostoc sp. 73.1 MAG	Nostoc 73.1	1	8.47509	41.5	99.94	1.6	1883	1868	15	5	11	d__Bacteria;p__Cyanobacteria;c__Cyanobacteriia;o__Cyanobacteriales;f__Nostocaceae;g__Nostoc;s__
Nostoc sp. 74.5 MAG	Nostoc 74.5	1	8.68029	41.29	99.2	0.49	1885	1873	12	2	12	d__Bacteria;p__Cyanobacteria;c__Cyanobacteriia;o__Cyanobacteriales;f__Nostocaceae;g__Nostoc;s__
Nostoc sp. ChiQUE01a MAG	ChiQUE01	240	8.32308	41.2	99.99	2.39	1880	1857	23	1	18	d__Bacteria;p__Cyanobacteria;c__Cyanobacteriia;o__Cyanobacteriales;f__Nostocaceae;g__Nostoc;s__
Nostoc sp. ChiQUE01b MAG	ChiQUE01	207	9.68905	41.45	99.96	1.38	1875	1861	14	5	19	d__Bacteria;p__Cyanobacteria;c__Cyanobacteriia;o__Cyanobacteriales;f__Nostocaceae;g__Nostoc;s__
Nostoc sp. ChiQUE02 MAG	ChiQUE02	213	8.73828	41.91	99.99	0.72	1890	1882	8	2	7	d__Bacteria;p__Cyanobacteria;c__Cyanobacteriia;o__Cyanobacteriales;f__Nostocaceae;g__Nostoc;s__
Nostoc sp. ChiSLP01 MAG	ChiSLP01	137	9.33402	41.05	100	1.92	1886	1871	15	2	11	d__Bacteria;p__Cyanobacteria;c__Cyanobacteriia;o__Cyanobacteriales;f__Nostocaceae;g__Nostoc;s__
Nostoc sp. ChiSLP02 MAG*	ChiSLP02	101	8.57517	40.88	99.84	1.77	1890	1878	12	1	8	d__Bacteria;p__Cyanobacteria;c__Cyanobacteriia;o__Cyanobacteriales;f__Nostocaceae;g__Nostoc;s__
Nostoc sp. ChiSLP03a MAG*	ChiSLP03	286	8.64538	41.28	99.99	1.37	1884	1868	16	5	10	d__Bacteria;p__Cyanobacteria;c__Cyanobacteriia;o__Cyanobacteriales;f__Nostocaceae;g__Nostoc;s__
Dendronalium sp. ChiSLP03b MAG*	ChiSLP03	143	8.12663	41.81	99.6	0.39	1831	1816	15	3	65	d__Bacteria;p__Cyanobacteria;c__Cyanobacteriia;o__Cyanobacteriales;f__Nostocaceae;g__Dendronalium;s__Dendronalium minutum
Nostoc sp. ChiVER01 MAG	ChiVER01	77	8.32651	41.1	99.96	1.79	1891	1880	11	3	5	d__Bacteria;p__Cyanobacteria;c__Cyanobacteriia;o__Cyanobacteriales;f__Nostocaceae;g__Nostoc;s__
Nostoc sp. CmiSLP01 MAG	CmiSLP01	120	9.387	40.99	99.99	2.01	1887	1871	16	2	10	d__Bacteria;p__Cyanobacteria;c__Cyanobacteriia;o__Cyanobacteriales;f__Nostocaceae;g__Nostoc;s__
Nostoc sp. CmiVER01 MAG	CmiVER01	79	8.06325	41.1	99.7	2.31	1893	1879	14	2	4	d__Bacteria;p__Cyanobacteria;c__Cyanobacteriia;o__Cyanobacteriales;f__Nostocaceae;g__Nostoc;s__
Nostoc sp. CreGUA01 MAG	CreGUA01	252	7.55841	41.15	99.51	3.31	1845	1835	10	4	50	d__Bacteria;p__Cyanobacteria;c__Cyanobacteriia;o__Cyanobacteriales;f__Nostocaceae;g__Nostoc;s__
Nostoc sp. DcaGUA01 MAG	DcaGUA01	84	7.97351	41.22	99.99	0.22	1890	1881	9	2	7	d__Bacteria;p__Cyanobacteria;c__Cyanobacteriia;o__Cyanobacteriales;f__Nostocaceae;g__Nostoc;s__
Nostoc sp. DedQUE01 MAG	DedQUE01	108	7.81243	41.24	100	0.69	1879	1871	8	4	16	d__Bacteria;p__Cyanobacteria;c__Cyanobacteriia;o__Cyanobacteriales;f__Nostocaceae;g__Nostoc;s__
Nostoc sp. DedQUE02 MAG	DedQUE02	190	8.62518	41.5	99.95	0.4	1885	1877	8	5	9	d__Bacteria;p__Cyanobacteria;c__Cyanobacteriia;o__Cyanobacteriales;f__Nostocaceae;g__Nostoc;s__
Nostoc sp. DedQUE03 MAG	DedQUE03	145	8.29429	41.39	99.69	0.38	1842	1834	8	5	52	d__Bacteria;p__Cyanobacteria;c__Cyanobacteriia;o__Cyanobacteriales;f__Nostocaceae;g__Nostoc;s__
Nostoc sp. DedQUE04 MAG	DedQUE04	138	9.05495	41.47	99.99	0.97	1881	1869	12	3	15	d__Bacteria;p__Cyanobacteria;c__Cyanobacteriia;o__Cyanobacteriales;f__Nostocaceae;g__Nostoc;s__
Nostoc sp. DedQUE05 MAG	DedQUE05	94	8.26331	41.45	99.92	0.93	1885	1865	20	3	11	d__Bacteria;p__Cyanobacteria;c__Cyanobacteriia;o__Cyanobacteriales;f__Nostocaceae;g__Nostoc;s__
Nostoc sp. DedQUE07 MAG	DedQUE07	92	7.95416	41.48	99.99	0.53	1863	1853	10	4	32	d__Bacteria;p__Cyanobacteria;c__Cyanobacteriia;o__Cyanobacteriales;f__Nostocaceae;g__Nostoc;s__
Nostoc sp. DedQUE08 MAG	DedQUE08	139	8.78079	41.44	99.97	1.79	1883	1871	12	4	12	d__Bacteria;p__Cyanobacteria;c__Cyanobacteriia;o__Cyanobacteriales;f__Nostocaceae;g__Nostoc;s__
Nostoc sp. DedQUE09 MAG*	DedQUE09	132	8.22773	41.67	99.94	0.11	1876	1863	13	6	17	d__Bacteria;p__Cyanobacteria;c__Cyanobacteriia;o__Cyanobacteriales;f__Nostocaceae;g__Nostoc;s__
Aulosira sp. DedQUE10 MAG*	DedQUE10	187	8.47187	41.42	100	0.01	1871	1862	9	0	28	d__Bacteria;p__Cyanobacteria;c__Cyanobacteriia;o__Cyanobacteriales;f__Nostocaceae;g__Aulosira;s__
Nostoc sp. DedQUE11 MAG*	DedQUE11	82	7.88667	41.24	100	0.61	1888	1881	7	2	9	d__Bacteria;p__Cyanobacteria;c__Cyanobacteriia;o__Cyanobacteriales;f__Nostocaceae;g__Nostoc;s__
Nostoc sp. DedQUE12a MAG*	DedQUE12	184	8.12325	41.03	99.62	0.15	1812	1803	9	6	81	d__Bacteria;p__Cyanobacteria;c__Cyanobacteriia;o__Cyanobacteriales;f__Nostocaceae;g__Nostoc;s__
Nostoc sp. DedQUE12b MAG*	DedQUE12	153	7.57767	41.53	99.1	1.19	1835	1821	14	6	58	d__Bacteria;p__Cyanobacteria;c__Cyanobacteriia;o__Cyanobacteriales;f__Nostocaceae;g__Nostoc;s__
Nostoc sp. DedSLP01 MAG	DedSLP01	153	8.80829	41.03	99.86	1.93	1890	1878	12	1	8	d__Bacteria;p__Cyanobacteria;c__Cyanobacteriia;o__Cyanobacteriales;f__Nostocaceae;g__Nostoc;s__
Nostoc sp. DedSLP03 MAG*	DedSLP03	253	9.15962	41.32	100	0.88	1887	1871	16	3	9	d__Bacteria;p__Cyanobacteria;c__Cyanobacteriia;o__Cyanobacteriales;f__Nostocaceae;g__Nostoc;s__
Nostoc sp. DedSLP04 MAG*	DedSLP04	130	8.25657	41.45	99.98	0.5	1883	1869	14	4	12	d__Bacteria;p__Cyanobacteria;c__Cyanobacteriia;o__Cyanobacteriales;f__Nostocaceae;g__Nostoc;s__
Nostoc sp. DedSLP05 MAG*	DedSLP05	180	8.77021	40.97	99.68	1.93	1890	1878	12	2	7	d__Bacteria;p__Cyanobacteria;c__Cyanobacteriia;o__Cyanobacteriales;f__Nostocaceae;g__Nostoc;s__
Aulosira sp. DedVER01a MAG	DedVER01	98	8.23907	41.32	99.99	0.44	1887	1876	11	2	10	d__Bacteria;p__Cyanobacteria;c__Cyanobacteriia;o__Cyanobacteriales;f__Nostocaceae;g__Aulosira;s__
Nostoc sp. DedVER01b MAG	DedVER01	168	7.79011	41.12	99.83	0.35	1887	1875	12	3	9	d__Bacteria;p__Cyanobacteria;c__Cyanobacteriia;o__Cyanobacteriales;f__Nostocaceae;g__Nostoc;s__
Nostoc sp. DedVER02 MAG	DedVER02	105	7.68473	41.12	99.8	0.38	1888	1879	9	2	9	d__Bacteria;p__Cyanobacteria;c__Cyanobacteriia;o__Cyanobacteriales;f__Nostocaceae;g__Nostoc;s__
Nostoc sp. EfeVER01 MAG	EfeVER01	121	7.28775	41.61	100	0.05	1875	1869	6	3	21	d__Bacteria;p__Cyanobacteria;c__Cyanobacteriia;o__Cyanobacteriales;f__Nostocaceae;g__Nostoc;s__
Nostoc sp. EkiNYC01 MAG	EkiNYC01	266	9.14363	41.61	100	0.4	1885	1870	15	3	11	d__Bacteria;p__Cyanobacteria;c__Cyanobacteriia;o__Cyanobacteriales;f__Nostocaceae;g__Nostoc;s__Nostoc calcicola
Nostoc sp. EspVER01 MAG	EspVER01	80	7.04008	41.59	99.99	0.11	1881	1875	6	4	14	d__Bacteria;p__Cyanobacteria;c__Cyanobacteriia;o__Cyanobacteriales;f__Nostocaceae;g__Nostoc;s__
Nostoc sp. SerVER01 MAG	SerVER01	113	8.10106	41.27	100	0.55	1888	1881	7	3	8	d__Bacteria;p__Cyanobacteria;c__Cyanobacteriia;o__Cyanobacteriales;f__Nostocaceae;g__Nostoc;s__
Aulosira sp. ZfuCHP01 MAG	ZfuCHP01	93	8.27883	41.32	99.99	0.42	1890	1878	12	2	7	d__Bacteria;p__Cyanobacteria;c__Cyanobacteriia;o__Cyanobacteriales;f__Nostocaceae;g__Aulosira;s__
Aulosira sp. ZfuVER01 MAG	ZfuVER01	86	8.27032	41.32	99.99	0.42	1890	1878	12	2	7	d__Bacteria;p__Cyanobacteria;c__Cyanobacteriia;o__Cyanobacteriales;f__Nostocaceae;g__Aulosira;s__
Nostoc sp. ZfuVER08 MAG	ZfuVER08	125	8.23866	40.68	99.99	2.13	1884	1866	18	3	12	d__Bacteria;p__Cyanobacteria;c__Cyanobacteriia;o__Cyanobacteriales;f__Nostocaceae;g__Nostoc;s__Nostoc linckia
* From direct extraction

## Sheet: Supplementary table 4
Supplementary table 4. Nostocales genomes used for phylogenomic analysis
Genome name	Number of contigs	Percentage of contigs assigned to Nostocales	% of BUSCO
Aetokthonos hydrillicola CCALA 1050	92	98.89	95.4713
Amazonocrinis nigriterrae CENA67	114	98.23	96.7878
Anabaena azotica FACHB-119	122	100	99.1048
Anabaena catenula FACHB-362	109	100	99.2101
Anabaena cylindrica FACHB-170	71	100	99.4734
Anabaena cylindrica FACHB-243	96	100	99.2101
Anabaena cylindrica FACHB-318	73	100	99.3154
Anabaena cylindrica PCC 7122	1	100	99.3154
Anabaena lutea FACHB-196	63	100	99.1048
Anabaena minutissima FACHB-250	119	98.25	98.6309
Anabaena sp 4-3	76	97.06	98.7888
Anabaena sp 54 Dolichospermum 54	69	100	97.4724
Anabaena sp 90 chANA01	2	100	97.9463
Anabaena sp AL09 isolate 39864	109	100	95.9979
Anabaena sp AL93 isolate WA93	217	99.08	97.5777
Anabaena sp CA-ATCC 33047	91	97.47	98.3149
Anabaena sp CCAP 1446-1C strain PCC 7938	115	100	99.2628
Anabaena sp CoA2 C59	162	100	94.2075
Anabaena sp FACHB-1237	95	100	95.208
Anabaena sp FACHB-1250	107	100	95.05
Anabaena sp FACHB-1391	90	98.88	95.3133
Anabaena sp FACHB-709	80	100	99.4734
Anabaena sp FACHB-83	116	100	99.2101
Anabaena sp LE011-02 isolate 39865	122	99.18	97.2617
Anabaena sp UBA12330	81	100	94.8394
Anabaena sp UHCC 01870	58	98.28	98.7888
Anabaena sp UHCC 02040	83	100	98.8415
Anabaena sp UHCC 0253	28	100	94.9974
Anabaena sp WA102	1	100	98.4202
Anabaena sp YBS01	1	100	98.5782
Anabaena sphaerica FACHB-251	46	100	99.0521
Anabaena subtropica FACHB-260	105	98.08	98.9468
Anabaena variabilis ATCC 29413	2	100	98.9468
Anabaena variabilis FACHB-164	33	100	98.8942
Anabaena variabilis FACHB-171	87	100	99.5787
Anabaena variabilis NIES-23	1	100	99.6314
Anabaenopsis circularis NIES-21	1	100	99.2101
Anabaenopsis elenkinii CCIBt3563	1	100	90.416
Aphanizomenon flos-aquae Clear-A1	60	98.18	96.1032
Aphanizomenon flos-aquae CP01	152	94.44	95.9452
Aphanizomenon flos-aquae DEX188	1	100	96.3138
Aphanizomenon flos-aquae FACHB-1040	155	100	97.525
Aphanizomenon flos-aquae FACHB-1171	91	98.9	95.7873
Aphanizomenon flos-aquae FACHB-1249	97	98.97	95.8399
Aphanizomenon flos-aquae FACHB-1265	88	100	95.8926
Aphanizomenon flos-aquae FACHB-1287	85	98.82	95.9452
Aphanizomenon flos-aquae FACHB-1290	136	99.26	94.9974
Aphanizomenon flos-aquae FACHB-1416	162	99.38	95.6819
Aphanizomenon flos-aquae KM1D3 PB	1	100	98.4729
Aphanizomenon flos-aquae MDT14a	193	96.65	95.3133
Aphanizomenon flos-aquae NIES-81	103	94.06	98.4729
Aphanizomenon flos-aquae UKL13-PB	15	100	96.0506
Aphanizomenon sp FACHB-1399	100	100	95.6293
Aphanizomenon sp FACHB-1401	104	99.04	95.8399
Aphanizomenon sp UHCC 018300	182	100	97.7357
Atlanticothrix silvestris CENA357	113	100	98.6309
Aulosira laxa NIES-50	1	100	98.0516
Aulosira sp FACHB-113	130	100	98.0516
Aulosira sp FACHB-615	83	100	99.3154
Brasilonema angustatum HA4187-MV104	98	100	96.6298
Brasilonema octagenarum HA4186-MV107	84	98.81	96.6298
Brasilonema octagenarum UFV-E1	1	100	96.1032
Brasilonema sennae CENA114	1	100	97.3144
Calothrix anomala FACHB-343	145	100	98.2622
Calothrix brevissima NIES-22	1	100	98.1043
Calothrix desertica PCC 7102 Cal7102DRAFT CDB	10	100	97.9989
Calothrix membranacea FACHB-236	165	100	98.1043
Calothrix parasitica NIES-267	1	100	96.7878
Calothrix parietina FACHB-288	138	100	98.2622
Calothrix sp 336-3	1	100	99.0521
Calothrix sp C42 A2020 038	50	100	98.4202
Calothrix sp FACHB-156	128	100	98.1569
Calothrix sp FACHB-168	106	100	98.3149
Calothrix sp FI2-JRJ703	91	98.9	98.1569
Calothrix sp HK-06 NIES-2101	243	99.16	97.6303
Calothrix sp NIES-2098	1	100	97.7357
Calothrix sp NIES-2100	1	100	98.4202
Calothrix sp NIES-3974	1	100	95.1027
Calothrix sp NIES-4071	1	100	98.0516
Calothrix sp NIES-4101	1	100	98.2096
Calothrix sp NIES-4105	1	100	98.0516
Calothrix sp PCC 6303	1	100	97.9989
Calothrix sp PCC 7507	1	100	98.9468
Calothrix sp PCC 7716	1	100	97.9989
Chlorogloeopsis fritschii C42 A2020 084	241	98.33	97.683
Chlorogloeopsis fritschii PCC 6912	85	96.34	98.6309
Chlorogloeopsis fritschii PCC 9212	188	95.24	98.9995
Cuspidothrix issatschenkoi CHARLIE	243	92.92	92.2064
Cyanobacterium PCC 7702	4	100	96.6298
Cyanocohniella sp LLY005	244	99.17	98.8415
Cyanomargarita calcarea GSE-NOS-MK-12-04C00	82	100	97.4724
Cylindrospermopsis curvispora GIHE-G1	1	100	91.3639
Cylindrospermopsis raciborskii CENA302	58	93.1	90.7846
Cylindrospermopsis raciborskii Cr2010	1	100	90.574
Cylindrospermopsis raciborskii CS-505 strain CS505	6	100	90.6266
Cylindrospermopsis raciborskii GIHE 2018 C1 1	3	100	90.1527
Cylindrospermopsis raciborskii ITEP-A1	195	96.15	90.7846
Cylindrospermopsis raciborskii KL1	100	91.36	91.3112
Cylindrospermopsis raciborskii KLL07	1	100	90.9426
Cylindrospermopsis raciborskii N8	1	100	91.1006
Cylindrospermopsis sp CR12	136	97.79	90.9953
Cylindrospermum sp FACHB-282	114	99.09	98.9995
Cylindrospermum sp NIES-4074	2	100	99.3154
Cylindrospermum stagnale PCC 7417	1	100	99.5261
Dendronalium phyllosphericum CENA369	338	96.39	98.1569
Desmonostoc geniculatum HA4340-LM106	173	99.42	95.5766
Desmonostoc muscorum CCALA 125	151	97.33	98.4202
Desmonostoc muscorum FACHB-395	260	100	99.0521
Desmonostoc muscorum LEGE 12446	12	100	97.683
Desmonostoc vinosum HA7617-LM400	94	100	97.9989
Dolichospermum circinale AWQC131C	121	97.5	95.7873
Dolichospermum circinale AWQC310F	82	100	95.6293
Dolichospermum compactum NIES-806	1	100	97.2091
Dolichospermum flos-aquae CCAP 1403-13F	1	100	97.525
Dolichospermum flos-aquae LEGE 04289	135	100	94.9974
Dolichospermum flos-aquae UHCC 0037	9	100	97.8936
Dolichospermum heterosporum TAC447 strain NIES-1697	1	100	97.841
Dolichospermum planctonicum NIES-80	201	100	95.1027
Dolichospermum planctonicum UHCC 0167	33	100	94.5234
Dolichospermum sp BR01	3	100	97.7357
Dolichospermum sp DET50	2	100	98.5782
Dolichospermum sp DET66	2	100	98.5782
Dolichospermum sp DET67	4	100	98.5782
Dolichospermum sp DET69	1	100	98.5782
Dolichospermum sp DEX182a	4	100	94.892
Dolichospermum sp DEX189	8	100	96.4192
Dolichospermum sp DL01	1	100	96.7351
Dolichospermum sp FACHB-1091	59	100	95.366
Dolichospermum sp LBC05a	1	100	97.6303
Dolichospermum sp LEGE 00240	172	99.42	97.841
Dolichospermum sp OL01	2	100	97.841
Dolichospermum sp OL03	3	100	97.7883
Dolichospermum sp UHCC 026000	113	100	97.3144
Dolichospermum sp UHCC 0315A	1	100	97.0511
Dolichospermum sp UHCC 04060	52	100	97.7883
Dolichospermum sp UKL201	1	100	96.6298
Dolichospermum sp WA123	3	100	97.7883
Fischerella major NIES-592	34	100	98.7362
Fischerella sp CENA71	95	94.62	98.7888
Fischerella sp FACHB-380	132	100	98.7362
Fischerella sp isolate LECL63	211	100	97.1037
Fischerella sp NIES-3754	1	100	98.6309
Fischerella sp NIES-4106	1	100	98.9995
Fischerella sp PCC 9339	13	100	98.1569
Fischerella sp PCC 9431	8	100	98.8415
Fischerella sp PCC 9605	12	91.67	98.4729
Fischerella thermalis 111-344-542	100	100	96.4192
Fischerella thermalis PCC 7521	141	98.48	98.3149
Fischerella thermalis WC1110	128	100	98.1569
Fischerella thermalis WC114	76	100	98.4202
Fischerella thermalis WC119	73	100	98.3149
Fischerella thermalis WC157	109	94.57	98.4202
Fischerella thermalis WC213	187	99.46	94.9974
Fischerella thermalis WC245	119	100	98.4202
Fischerella thermalis WC246	106	100	96.5771
Fischerella thermalis WC249	131	99.24	96.8404
Fischerella thermalis WC341	197	100	97.9463
Fischerella thermalis WC344	126	100	97.7883
Fischerella thermalis WC439	199	100	98.2622
Fischerella thermalis WC441	101	97	93.1543
Fischerella thermalis WC442	188	100	96.9984
Fischerella thermalis WC527	128	98.41	97.9989
Fischerella thermalis WC538	123	100	97.7883
Fischerella thermalis WC558	236	100	97.5777
Fortiea sp LEGE XX443	167	100	98.5782
Fremyella diplosiphon NIES-3275	1	100	96.6298
Gloeotrichia echinulata DEX184	12	100	96.3138
Goleter apudmare HA4340-LM200	113	100	97.683
Hapalosiphon sp MRB220	115	95.61	98.5255
Hapalosiphonaceae cyanobacterium JJU2 Scaffold	209	95.83	95.524
Hassallia byssoidea VB512170	219	99.54	97.6303
Hassallia sp WJT32-NPBG100	180	98.89	96.5771
Iningainema tapete BLCC-T55	134	99.15	97.4197
Iphinoe sp HA4291-MV100	140	100	93.7862
Komarekiella atlantica HA4396-MV6010	80	100	98.6309
Komarekiella sp clone	192	98.94	98.8415
Mastigocladopsis repens PCC 10914	3	100	98.6835
Microchaete sp PCC 7126	3	100	99.3681
Mojavia pulchra JT2-VF216	85	100	98.5255
Nodularia sp LEGE 04288	182	100	97.2617
Nodularia sp LEGE 06071	54	91.49	97.9989
Nodularia sp NIES-3585	4	100	97.7357
Nodularia sphaerocarpa UHCC 0038	1	100	98.1043
Nodularia spumigena CCY9414	1	100	97.683
Nodularia spumigena CENA596	291	100	96.6825
Nodularia spumigena UHCC 0039	1	100	97.841
Nostoc azollae 0708	1	100	94.2601
Nostoc calcicola FACHB-389	99	100	98.6309
Nostoc carneum NIES-2107	1	100	91.8378
Nostoc commune HK-02	1	100	98.8942
Nostoc commune NIES-4072	11	100	98.9468
Nostoc cycadae WK-1	68	96.97	98.4202
Nostoc desertorum CM1-VF1404	132	100	98.5782
Nostoc edaphicum CCNP1411	1	100	98.3676
Nostoc favosum CHAB5714 strain CHAB 5714	244	92.12	98.5782
Nostoc flagelliforme CCNUN1	1	100	98.1569
Nostoc foliaceum FACHB-393	177	100	98.9468
Nostoc indistinguendum CM1-VF1001	253	99.6	96.1559
Nostoc linckia FACHB-104	181	100	98.1043
Nostoc linckia FACHB-391	187	100	98.9468
Nostoc linckia z1	187	93.57	98.1569
Nostoc linckia z2	178	97.18	98.1043
Nostoc linckia z3	134	100	97.8936
Nostoc linckia z4	131	96.9	98.0516
Nostoc linckia z6	138	100	98.1043
Nostoc linckia z7	262	96.51	97.6303
Nostoc paludosum FACHB-159	159	100	98.6309
Nostoc parmelioides FACHB-3921	164	100	99.4734
Nostoc piscinale CENA21	1	100	90.3107
Nostoc punctiforme FACHB-252	77	100	98.1043
Nostoc punctiforme NIES-210800	205	100	98.4729
Nostoc punctiforme PCC 73102 strain ATCC 29133	1	100	98.8415
Nostoc sp 106C	241	99.57	98.7362
Nostoc sp 2RC	869	96.95	97.0511
Nostoc sp ATCC 435290	113	99.08	98.1569
Nostoc sp ATCC 53789	1	100	99.2628
Nostoc sp B2019 strain B	109	93.52	98.8942
Nostoc sp C052	1	100	98.7888
Nostoc sp C057	1	100	99.2101
Nostoc sp CENA543	1	100	99.2101
Nostoc sp FACHB-110	104	100	98.9995
Nostoc sp FACHB-133	160	98.75	99.2101
Nostoc sp FACHB-145	185	100	98.9995
Nostoc sp FACHB-152	190	100	99.0521
Nostoc sp FACHB-190	112	100	99.0521
Nostoc sp FACHB-280	113	100	98.9995
Nostoc sp FACHB-857	165	100	98.6309
Nostoc sp FACHB-87	133	100	99.1048
Nostoc sp FACHB-888	430	96.98	98.4202
Nostoc sp FACHB-892	151	97.35	98.6309
Nostoc sp FACHB-973	263	100	98.2622
Nostoc sp GBBB01	135	97.67	97.9989
Nostoc sp HK-01	1	100	99.2101
Nostoc sp JL23	157	100	98.2622
Nostoc sp JL31	123	100	98.2096
Nostoc sp JL33	106	100	98.5255
Nostoc sp JL34	184	100	97.7357
Nostoc sp KVJ20	332	100	98.5782
Nostoc sp LEGE 06077	139	97.84	99.2628
Nostoc sp LEGE 12447	109	98.17	99.1048
Nostoc sp LEGE 12450	415	99.76	97.367
Nostoc sp Lobaria pulmonaria cyanobiont strain 5183	1	100	98.3149
Nostoc sp LPT	190	100	98.3676
Nostoc sp MBR 210	36	100	99.4207
Nostoc sp MG11	238	98.69	99.1048
Nostoc sp moss2	24	100	99.3
Nostoc sp moss3	12	100	99.2
Nostoc sp moss4	26	100	98.6
Nostoc sp moss5	68	100	99.4
Nostoc sp moss6	11	100	98.8
Nostoc sp MS1	1	100	99.3154
Nostoc sp NIES-2111	1	100	99.6314
Nostoc sp NIES-3756	1	100	99.4734
Nostoc sp NIES-4103	1	100	97.5777
Nostoc sp NMS1	204	100	98.5255
Nostoc sp NMS2	183	100	98.5782
Nostoc sp NMS4	440	99.31	92.7857
Nostoc sp NMS7	271	100	97.6303
Nostoc sp NMS8	130	99.23	98.5255
Nostoc sp NMS9	110	100	98.2096
Nostoc sp NOS 2021 isolate NOS	346	100	96.4718
Nostoc sp NZL-0	217	100	94.892
Nostoc sp PA-18-2419 strain JC1668	106	92.38	98.3149
Nostoc sp PCC 7107	1	100	99.4734
Nostoc sp PCC 7120	1	100	99.4207
Nostoc sp PCC 7524	1	100	99.1575
Nostoc sp Peltigera membranacea cyanobiont 210A	30	100	97.6303
Nostoc sp Peltigera membranacea cyanobiont 213	378	100	97.4724
Nostoc sp Peltigera membranacea cyanobiont N6	1	100	98.5255
Nostoc sp RF31YmG	149	95.95	98.7362
Nostoc sp RI 552 c 000000001324	80	100	92.3644
Nostoc sp T09	270	100	98.6835
Nostoc sp TCL240-02	1	100	98.7362
Nostoc sp TCL26-01	1	100	99.1048
Nostoc sp TH1S01-10	247	100	98.9995
Nostoc sp UBA8866	128	100	98.9468
Nostoc sp UCD120	1143	99.83	98.0516
Nostoc sp UHCC 0702	1	100	98.7888
Nostoc sp UHCC 0870	1	100	98.4729
Nostoc sp XA010	136	93.33	98.9995
Nostoc sphaeroides CCNUC1 Gxm1	9	100	98.5255
Nostoc sphaeroides CHAB 2801	11	100	90.732
Nostoc sphaeroides strain Kutzing En	1	100	97.8936
Nostoc spongiaeforme FACHB-130	98	100	99.4734
Nostocales cyanobacterium HT-58-2	1	100	98.1569
Nostocales cyanobacterium LEGE 11386	210	99.52	98.1043
Nostocales cyanobacterium LEGE 12452	552	96.57	95.524
Pelatocladus maniniholoensis HA4357-MV300	167	100	95.7873
Richelia sinica FACHB-800	1	100	98.8942
Rivularia sp IAM M-261	118	100	93.7862
Rivularia sp isolate MS3	174	98.18	97.3144
Rivularia sp PCC 7116	1	100	97.525
Rivularia sp T60 A2020 040	139	99.28	96.5771
Roholtiella sp LEGE 12411	338	98.5	98.6835
Scytonema hofmanni UTEX 2349	15	92.86	98.3676
Scytonema hofmannii FACHB-248	195	100	98.2622
Scytonema hyalinum WJT4-NPBG105	174	99.43	97.1037
Scytonema sp HK-05	1	100	98.0516
Scytonema sp NIES-4073	1	100	97.8936
Scytonematopsis contorta HA4267-MV101	109	99.07	96.6298
Sphaerospermopsis kisseleviana NIES-73	1	100	97.1037
Sphaerospermopsis sp FACHB-1094	221	100	95.7346
Sphaerospermopsis sp FACHB-1194	108	100	97.0511
Sphaerospermopsis sp LEGE 00249	177	98.86	97.2617
Sphaerospermopsis sp LEGE 08334	119	100	97.9463
Sphaerospermopsis torques-reginae ITEP-024	1	100	97.9463
Spirirestis rafaelensis WJT71-NPBG6	143	100	97.1037
Tolypothrix bouteillei VB521301	2	100	97.841
Tolypothrix brevis GSE-NOS-MK-07-07A00	74	100	97.2617
Tolypothrix carrinoi HA7290-LM1	184	99.46	95.4713
Tolypothrix sp FACHB-123	166	97.59	98.5782
Tolypothrix sp LEGE 11397	529	100	98.2096
Tolypothrix sp NIES-4075	66	95.24	98.6309
Tolypothrix sp PCC 7601 strain UTEX B 481	43	100	98.7362
Tolypothrix sp PCC 7910	1	100	99.0521
Tolypothrix tenuis PCC 7101	1	100	98.2096
Trichormus sp ATA11-4-KO12	73	98.63	97.9989
Trichormus sp M33 DOE 039	116	100	98.7362
Trichormus variabilis 0441	1	100	98.9995
Trichormus variabilis A2	219	93.58	98.2622
Trichormus variabilis FACHB-319	92	89.01	98.8415
Trichormus variabilis SAG 1403-4b	54	100	98.6309
uncultured Nodularia sp isolate LaPlata bin-0263	136	99.26	92.1538
uncultured Nodularia sp isolate LaPlata-1m-a bin-391	146	100	92.0484
uncultured Nodularia sp isolate LaPlata-1m-b bin-688	253	99.18	91.6272
uncultured Nodularia sp isolate LaPlata-a bin-2690	136	99.26	92.1538
uncultured Nodularia sp isolate LaPlata-b bin-1655	147	96.53	92.0484
Westiellopsis prolifica IICB1	29	96.15	98.0516

## Sheet: Supplementary table 5
Supplementary table 4. Pangenomic analysis of Nostocales genomes
Gene	Non-unique Gene name	Annotation	No. isolates	No. sequences	Avg sequences per isolate	Accessory Fragment	Genome Fragment	Min group size nuc	Max group size nuc	Avg group size nuc	Mojavia_pulchra_JT2-VF216	Microchaete_sp_PCC_7126	Calothrix_parietina_FACHB-288	Goleter_apudmare_HA4340-LM200	Nostoc_sp_T09	Nostoc_sp_DedQUE10_MAG	Tolypothrix_sp_LEGE_11397	Gloeotrichia_echinulata_DEX184	Nostoc_carneum_NIES-2107	Tolypothrix_sp_PCC_7910	Calothrix_sp_NIES-2100	Calothrix_sp_DedVER01a_MAG	Nostoc_linckia_FACHB-104	Nostoc_sp_RF31YmG	Nostoc_sp_PCC_7107	Nostoc_sp_106C	Calothrix_anomala_FACHB-343	Calothrix_brevissima_NIES-22	Fortiea_sp_LEGE_XX443	Nostoc_sp_FACHB-152	Nostoc_sp_HK-01	Nostoc_cycadae_WK-1	Fremyella_diplosiphon_NIES-3275	Tolypothrix_sp_PCC_7601_strain_UTEX_B_481	Calothrix_sp_FACHB-156	Anabaenopsis_circularis_NIES-21	Nostoc_sp_FACHB-110	Nostoc_sp_LEGE_06077	Tolypothrix_sp_FACHB-123	Calothrix_sp_ZfuVER01_MAG	Calothrix_sp_PCC_7507	Nostoc_sp_TH1S01-10	Aulosira_sp_FACHB-113	Nostoc_sp_FACHB-145	Calothrix_sp_NIES-2098	Calothrix_sp_FACHB-168	Calothrix_sp_ZfuCHP01_MAG	Tolypothrix_tenuis_PCC_7101	Aulosira_laxa_NIES-50
OHLMEM_20915	shell	Macro domain-containing protein	20	20	1	NA	NA	521	1016	972.35																											IEMGOL_00730
OHLMEM_21235	cloud	hypothetical protein	1	1	1	NA	NA	419	419	419
OHLMEM_22570	cloud	Rad52/22 family double-strand break repairprotein	1	1	1	NA	NA	806	806	806
OHLMEM_22730	cloud	Pentapeptide repeat-containing protein	2	2	1	NA	NA	461	2366	1413.5
OHLMEM_23210	cloud	hypothetical protein	1	1	1	NA	NA	170	170	170
OHLMEM_23535	cloud	non-specific serine/threonine protein kinase	2	2	1	NA	NA	1784	3896	2840
OHLMEM_23695	shell	PAS domain	24	24	1	NA	NA	3269	3422	3300.38
OHLMEM_23860	cloud	type III-A CRISPR-associated RAMP protein Csm3	1	1	1	NA	NA	989	989	989
OHLMEM_24830	cloud	hypothetical protein	1	1	1	NA	NA	134	134	134
OHLMEM_24990	cloud	DUF5683 domain-containing protein	1	1	1	NA	NA	1133	1133	1133
OHLMEM_27435	cloud	Transpeptidase domain-containing protein	1	1	1	NA	NA	386	386	386
OHLMEM_28090	cloud	DNA-binding protein	2	2	1	NA	NA	137	752	444.5
OHLMEM_28425	cloud	hypothetical protein	1	1	1	NA	NA	149	149	149
OHLMEM_32635	shell	HigA protein (Antitoxin to HigB)	22	22	1	NA	NA	146	224	217.73		LHDGGN_17700				LPAJCM_22980														ICMALK_31315						FANLCI_14120						NOILEF_02485		GONNOF_36915	PJOIHB_31215
OHLMEM_33940	cloud	transposase	2	2	1	NA	NA	110	401	255.5
MGIGLO_12095	shell	SGNH-hydro domain-containing protein	104	104	1	NA	NA	1052	1085	1061.81
MGIGLO_12920	cloud	hypothetical protein	1	1	1	NA	NA	161	161	161
MGIGLO_13575	cloud	Transposase	2	2	1	NA	NA	608	926	767
MGIGLO_14390	cloud	hypothetical protein	1	1	1	NA	NA	254	254	254
MGIGLO_16835	shell	Asr7657 protein	10	10	1	NA	NA	209	245	227
MGIGLO_16995	shell	Type IV pilus biogenesis protein PilM	8	8	1	NA	NA	557	557	557
MGIGLO_17640	shell	Metal ABC transporter substrate-binding protein	104	104	1	NA	NA	983	998	989.32
MGIGLO_20720	cloud	hypothetical protein	1	1	1	NA	NA	128	128	128
MGIGLO_22355	shell	D-2-hydroxyacid dehydrogenase	19	19	1	NA	NA	254	947	837.58																				ICMALK_12015														GONNOF_25515
MGIGLO_23650	cloud	hypothetical protein	1	1	1	NA	NA	1196	1196	1196
MGIGLO_23990	cloud	hypothetical protein	1	1	1	NA	NA	1406	1406	1406
MGIGLO_24980	shell	IS4 family transposase	50	107	2.14	NA	NA	113	1328	662.34																				ICMALK_36115									DJFFKG_07475					GONNOF_38525
MGIGLO_26070	cloud	hypothetical protein	1	1	1	NA	NA	350	350	350
MGIGLO_26890	cloud	DUF11 domain-containing protein	2	3	1.5	NA	NA	1496	2576	2214
NMMJFA_04805	cloud	hypothetical protein	1	1	1	NA	NA	593	593	593
NMMJFA_05285	cloud	Protein prenyltransferase, alpha subunit	1	1	1	NA	NA	2978	2978	2978
NMMJFA_06910	cloud	hypothetical protein	1	1	1	NA	NA	134	134	134
NMMJFA_07560	persistent	Glutamate--cysteine ligase	190	190	1	NA	NA	1094	1142	1103.24	CELHIE_17470	LHDGGN_24295	IDEEIC_25905	KBCHIJ_05485	ODFBCE_29870	LPAJCM_09470	LCGOEN_27670	HINIML_28025	JNDFOL_01115	MHENCL_14000	HHHLJI_11375		OGLEOC_12930	OLDOOC_13920	DPKOMB_20295	PGJNPL_34015	DALMIN_25240	PLEFJJ_24270	ICBPAA_02905	ICMALK_05275	KLIBNO_10790	KCJPCC_21465	KMCNJH_18905	FOJNMI_05170	COEKAP_21855	FANLCI_11885	IEMGOL_29035	HIIMJE_14585	DJFFKG_33525		HBCKDH_29585	NOILEF_18260	JIACOL_07865	GONNOF_00110	PJOIHB_13425	JABCNB_28835		FNPNHF_28780	GOGEIC_14840
NMMJFA_09855	cloud	hypothetical protein	1	1	1	NA	NA	1805	1805	1805
NMMJFA_10335	cloud	MotA-ExbB domain-containing protein	2	2	1	NA	NA	701	1175	938
NMMJFA_11950	shell	Pyridoxal phosphate-dependent aminotransferase	80	82	1.02	NA	NA	266	1292	1156.82				KBCHIJ_28415	ODFBCE_27150	LPAJCM_17825	LCGOEN_27140		JNDFOL_10890			KCMCKM_09100	OGLEOC_20645	OLDOOC_20880		PGJNPL_14910							KMCNJH_11675	FOJNMI_30735	COEKAP_12940					MNCOJI_03385			JIACOL_09625		PJOIHB_01225		EPBKIH_03195	FNPNHF_23095	GOGEIC_20535
NMMJFA_13895	cloud	hypothetical protein	1	1	1	NA	NA	317	317	317
NMMJFA_14710	cloud	Death domain-containing protein	1	1	1	NA	NA	236	236	236
NMMJFA_16330	cloud	hypothetical protein	1	1	1	NA	NA	182	182	182
NMMJFA_16505	cloud	hypothetical protein	1	1	1	NA	NA	719	719	719
NMMJFA_18325	shell	Calcium-binding protein	8	9	1.12	NA	NA	473	2714	2444.67
NMMJFA_18485	cloud	hypothetical protein	1	1	1	NA	NA	101	101	101
CIMGBL_33020	shell	NINE protein	32	32	1	NA	NA	341	419	347												KCMCKM_02485																		MNCOJI_00300							EPBKIH_00300
CIMGBL_33350	cloud	hypothetical protein	1	1	1	NA	NA	149	149	149
CIMGBL_33515	cloud	DNA topoisomerase III	1	1	1	NA	NA	215	215	215
CIMGBL_36740	cloud	hypothetical protein	1	1	1	NA	NA	569	569	569
CIMGBL_37245	cloud	hypothetical protein	1	1	1	NA	NA	287	287	287
CIMGBL_38070	cloud	hypothetical protein	1	1	1	NA	NA	251	251	251
LIGCFG_00210	cloud	hypothetical protein	3	3	1	NA	NA	380	380	380
LIGCFG_05740	cloud	hypothetical protein	1	1	1	NA	NA	176	176	176
LIGCFG_06060	cloud	hypothetical protein	1	1	1	NA	NA	194	194	194
KBCHIJ_14410	cloud	DUF2993 domain-containing protein	1	1	1	NA	NA	713	713	713				KBCHIJ_14410
KBCHIJ_15715	cloud	Transporter	1	1	1	NA	NA	1397	1397	1397				KBCHIJ_15715
KBCHIJ_16365	cloud	Phosphate transporter	2	2	1	NA	NA	287	1301	794				KBCHIJ_16365
KBCHIJ_16845	cloud	Peptidoglycan-binding domain 1 protein	1	1	1	NA	NA	569	569	569				KBCHIJ_16845
KBCHIJ_17010	cloud	Glycosyltransferase	1	1	1	NA	NA	1412	1412	1412				KBCHIJ_17010
KBCHIJ_17490	shell	Amino acid permease	13	13	1	NA	NA	1361	1418	1405.54				KBCHIJ_17490		LPAJCM_18840	LCGOEN_19535		JNDFOL_20655	MHENCL_27305			OGLEOC_26645										KMCNJH_01235	FOJNMI_16720	COEKAP_33075								JIACOL_21555					FNPNHF_11970	GOGEIC_31665
KBCHIJ_17820	cloud	KGK domain-containing protein	1	2	2	NA	NA	335	335	335				KBCHIJ_17820 "KBCHIJ_17960"
KBCHIJ_18165	cloud	YcxB domain-containing protein	1	1	1	NA	NA	509	509	509				KBCHIJ_18165
KBCHIJ_18490	cloud	Transport permease protein	1	1	1	NA	NA	899	899	899				KBCHIJ_18490
KBCHIJ_18970	cloud	Lipoprotein	1	1	1	NA	NA	866	866	866				KBCHIJ_18970
KBCHIJ_19140	cloud	Circadian clock protein KaiA	1	1	1	NA	NA	581	581	581				KBCHIJ_19140
KBCHIJ_19460	cloud	DsbD domain-containing protein	1	1	1	NA	NA	836	836	836				KBCHIJ_19460
KBCHIJ_21590	cloud	Tetratricopeptide TPR_2 repeat-containingprotein	1	1	1	NA	NA	1307	1307	1307				KBCHIJ_21590
KBCHIJ_21750	cloud	non-specific serine/threonine protein kinase	1	1	1	NA	NA	1586	1586	1586				KBCHIJ_21750
KBCHIJ_21915	cloud	Lipopolysaccharide biosynthesis protein	1	1	1	NA	NA	2207	2207	2207				KBCHIJ_21915
KBCHIJ_22080	cloud	Short-chain dehydrogenase	1	1	1	NA	NA	791	791	791				KBCHIJ_22080
KBCHIJ_22240	cloud	hypothetical protein	1	1	1	NA	NA	509	509	509				KBCHIJ_22240
KBCHIJ_22880	cloud	hypothetical protein	1	1	1	NA	NA	275	275	275				KBCHIJ_22880
KBCHIJ_23690	cloud	hypothetical protein	1	1	1	NA	NA	176	176	176				KBCHIJ_23690
KBCHIJ_24330	cloud	hypothetical protein	1	1	1	NA	NA	488	488	488				KBCHIJ_24330
KBCHIJ_24650	cloud	TonB-C domain-containing protein	1	1	1	NA	NA	1091	1091	1091				KBCHIJ_24650
KBCHIJ_24810	cloud	FAS1 domain-containing protein	1	1	1	NA	NA	860	860	860				KBCHIJ_24810
KBCHIJ_25135	cloud	hypothetical protein	2	2	1	NA	NA	2144	3356	2750				KBCHIJ_25135
KBCHIJ_25785	cloud	DUF2812 domain-containing protein	1	1	1	NA	NA	473	473	473				KBCHIJ_25785
KBCHIJ_26435	cloud	PPM-type phosphatase domain-containing protein	1	1	1	NA	NA	2300	2300	2300				KBCHIJ_26435
KBCHIJ_26595	cloud	hypothetical protein	1	1	1	NA	NA	341	341	341				KBCHIJ_26595
KBCHIJ_26935	cloud	Calcium-binding protein	3	3	1	NA	NA	2039	2045	2042				KBCHIJ_26935																									DJFFKG_27665
KBCHIJ_27095	cloud	Glycosyltransferase	4	4	1	NA	NA	965	968	967.25		LHDGGN_03380		KBCHIJ_27095				HINIML_19500																							HBCKDH_10630
KBCHIJ_27740	cloud	DUF3616 domain-containing protein	1	1	1	NA	NA	1091	1091	1091				KBCHIJ_27740
KBCHIJ_28280	cloud	hypothetical protein	1	1	1	NA	NA	428	428	428				KBCHIJ_28280
KBCHIJ_28445	cloud	DUF4091 domain-containing protein	1	1	1	NA	NA	1649	1649	1649				KBCHIJ_28445
KBCHIJ_28775	cloud	Alpha/beta hydrolase	1	1	1	NA	NA	785	785	785				KBCHIJ_28775
KLIBNO_30450	cloud	ACOX domain-containing protein	1	1	1	NA	NA	416	416	416																					KLIBNO_30450
KLIBNO_30930	cloud	Chromosome partitioning protein ParA	1	1	1	NA	NA	785	785	785																					KLIBNO_30930
KLIBNO_31250	cloud	TPR repeat-containing protein	1	1	1	NA	NA	2453	2453	2453																					KLIBNO_31250
KLIBNO_31735	shell	Cobyrinic acid a,c-diamide synthase	12	12	1	NA	NA	296	752	691.5													OGLEOC_13700	OLDOOC_33900							KLIBNO_31735
KLIBNO_32520	cloud	DUF1822 domain-containing protein	1	1	1	NA	NA	956	956	956																					KLIBNO_32520
KCJPCC_00295	shell	S-layer protein	15	15	1	NA	NA	1871	1907	1888.2															DPKOMB_01650				ICBPAA_00805		KLIBNO_00300	KCJPCC_00295				FANLCI_22430		HIIMJE_23880				NOILEF_22825
KCJPCC_01595	shell	DUF4114 domain-containing protein	8	8	1	NA	NA	1337	1511	1485.5																					KLIBNO_04695	KCJPCC_01595				FANLCI_21090		HIIMJE_30355				NOILEF_08945
KCJPCC_03390	shell	Type VI secretion system protein VasL	15	15	1	NA	NA	908	923	921.8															DPKOMB_08760				ICBPAA_20180		KLIBNO_06825	KCJPCC_03390				FANLCI_15850		HIIMJE_25310				NOILEF_32680
KCJPCC_04685	cloud	Coenzyme Q (Ubiquinone) biosynthesis proteinCoq4	5	5	1	NA	NA	674	674	674															DPKOMB_23020						KLIBNO_05505	KCJPCC_04685				FANLCI_17215		HIIMJE_04885
KCJPCC_05010	shell	Aspartyl protease	15	15	1	NA	NA	569	569	569															DPKOMB_22635				ICBPAA_02235		KLIBNO_05185	KCJPCC_05010				FANLCI_17535		HIIMJE_25715				NOILEF_18950
KCJPCC_05175	cloud	YCII-related protein	6	6	1	NA	NA	308	320	310															DPKOMB_21815						KLIBNO_01360	KCJPCC_05175				FANLCI_17700		HIIMJE_06425				NOILEF_09790
KCJPCC_08890	cloud	Ribbon-helix-helix protein, copG family	1	1	1	NA	NA	278	278	278																						KCJPCC_08890
KCJPCC_10825	shell	DUF218 domain-containing protein	8	8	1	NA	NA	527	563	558.5															DPKOMB_14905						KLIBNO_19185	KCJPCC_10825				FANLCI_01755		HIIMJE_17785
KCJPCC_12115	cloud	Tetratricopeptide TPR_1 repeat-containingprotein	6	6	1	NA	NA	2144	2156	2154															DPKOMB_25090				ICBPAA_02035		KLIBNO_13155	KCJPCC_12115				FANLCI_09735						NOILEF_15155
KCJPCC_12435	cloud	FdxN element excision controlling factor proteinXisH	3	3	1	NA	NA	317	317	317																					KLIBNO_12850	KCJPCC_12435				FANLCI_10030
GONNOF_38310	cloud	pentapeptide repeat-containing protein	1	1	1	NA	NA	1319	1319	1319																																		GONNOF_38310
GONNOF_38470	cloud	Signal peptide protein	4	4	1	NA	NA	473	473	473																				ICMALK_36060														GONNOF_38470
PJOIHB_01165	cloud	Glycosyl transferase, group 1 family protein	1	1	1	NA	NA	1142	1142	1142																																			PJOIHB_01165
PJOIHB_01675	cloud	sucrose-phosphate synthase	1	1	1	NA	NA	1529	1529	1529																																			PJOIHB_01675
PJOIHB_01835	cloud	ExoV-like protein	1	1	1	NA	NA	860	860	860																																			PJOIHB_01835
PJOIHB_03930	cloud	Secreted protein	1	1	1	NA	NA	422	422	422																																			PJOIHB_03930
PJOIHB_06870	cloud	Xenobiotic compound monooxygenase A subunit	4	4	1	NA	NA	1340	1415	1375.25									JNDFOL_32405																COEKAP_18105									GONNOF_27520	PJOIHB_06870
PJOIHB_07840	cloud	Carbonic anhydrase/acetyltransferase, isoleucinepatch superfamily protein	1	1	1	NA	NA	653	653	653																																			PJOIHB_07840
PJOIHB_08485	cloud	Small-conductance mechanosensitive channel	1	1	1	NA	NA	464	464	464																																			PJOIHB_08485
PJOIHB_08965	cloud	Leucine rich repeat variant	1	1	1	NA	NA	1757	1757	1757																																			PJOIHB_08965
PJOIHB_10250	shell	DUF3592 domain-containing protein	17	17	1	NA	NA	455	458	456.59	CELHIE_18405				ODFBCE_01365				JNDFOL_13200	MHENCL_33115	HHHLJI_22000	KCMCKM_09395	OGLEOC_31130	OLDOOC_29995		PGJNPL_08580									COEKAP_26345					MNCOJI_03090			JIACOL_23120		PJOIHB_10250		EPBKIH_03490	FNPNHF_13740	GOGEIC_29910
PJOIHB_10410	shell	ABC transporter permease	11	11	1	NA	NA	368	383	374.27				KBCHIJ_12955		LPAJCM_05700						KCMCKM_30790																	DJFFKG_12100	MNCOJI_15930					PJOIHB_10410		EPBKIH_14860
PJOIHB_12175	shell	DUF3082 domain-containing protein	14	14	1	NA	NA	311	341	326.64			IDEEIC_28010		ODFBCE_26800	LPAJCM_17150					HHHLJI_11215	KCMCKM_08895		OLDOOC_17785		PGJNPL_13965	DALMIN_20010	PLEFJJ_02055											DJFFKG_14095	MNCOJI_03590					PJOIHB_12175	JABCNB_05385	EPBKIH_02990
PJOIHB_12495	cloud	DUF928 domain-containing protein	1	1	1	NA	NA	722	722	722																																			PJOIHB_12495
PJOIHB_12655	cloud	Transposase	1	1	1	NA	NA	146	146	146																																			PJOIHB_12655
PJOIHB_13775	cloud	Secreted protein	1	1	1	NA	NA	206	206	206																																			PJOIHB_13775
KEGBAG_27500	cloud	Transposase	2	12	6	NA	NA	161	1292	838
KEGBAG_27985	cloud	hypothetical protein	1	1	1	NA	NA	203	203	203
KEGBAG_28310	cloud	ASCH domain-containing protein	1	1	1	NA	NA	623	623	623
KEGBAG_28805	cloud	DUF2839 domain-containing protein	1	1	1	NA	NA	416	416	416
KEGBAG_28970	cloud	hypothetical protein	1	1	1	NA	NA	209	209	209
KEGBAG_29780	shell	Phage protein	16	17	1.06	NA	NA	131	425	407.71															DPKOMB_18185																HBCKDH_28650
KEGBAG_30280	cloud	pentapeptide repeat-containing protein	1	1	1	NA	NA	2207	2207	2207
KEGBAG_30450	cloud	hypothetical protein	3	4	1.33	NA	NA	518	863	747.5
KEGBAG_30790	cloud	restriction endonuclease subunit S	1	1	1	NA	NA	584	584	584
NOGNML_01275	cloud	Secreted protein	2	2	1	NA	NA	698	707	702.5
NOGNML_02110	cloud	Lytic murein transglycosylase	4	4	1	NA	NA	461	503	480.5
NOGNML_02275	cloud	hypothetical protein	1	1	1	NA	NA	248	248	248
NOGNML_02595	cloud	AB hydrolase-1 domain-containing protein	1	1	1	NA	NA	629	629	629
NOGNML_03405	cloud	Glycos-transf-1 domain-containing protein	1	1	1	NA	NA	1205	1205	1205
NOGNML_03570	cloud	beta-propeller fold lactonase family protein	1	1	1	NA	NA	2450	2450	2450
NOGNML_04695	cloud	hypothetical protein	1	1	1	NA	NA	230	230	230
NOGNML_05015	cloud	IgGFc-binding domain-containing protein	1	1	1	NA	NA	320	320	320
NOGNML_05345	cloud	Serine kinase	3	3	1	NA	NA	905	947	933
NOGNML_05840	cloud	hypothetical protein	1	1	1	NA	NA	203	203	203
NOGNML_06005	cloud	Alpha-glucosidase	2	2	1	NA	NA	2297	2324	2310.5
NOGNML_07950	cloud	hypothetical protein	1	1	1	NA	NA	1640	1640	1640
NOGNML_09910	cloud	hypothetical protein	1	1	1	NA	NA	1061	1061	1061
NOGNML_10235	cloud	hypothetical protein	1	1	1	NA	NA	260	260	260
NOGNML_10565	cloud	WD40 repeat domain-containing protein	7	7	1	NA	NA	2336	2339	2338.57
NOGNML_10725	cloud	Transcriptional regulator containing an amidasedomain and an AraC-type DNA-binding HTH domain	3	3	1	NA	NA	875	875	875
NOGNML_11545	cloud	N-acetyltransferase domain-containing protein	1	1	1	NA	NA	410	410	410
NOGNML_12025	cloud	Putative2-succinyl-6-hydroxy-2,4-cyclohexadiene-1-carboxylatesynthase	1	1	1	NA	NA	809	809	809
GKHDCM_13165	shell	ABC transporter permease	13	13	1	NA	NA	167	167	167
GKHDCM_20965	cloud	Spore coat protein	4	4	1	NA	NA	374	458	437
GKHDCM_21125	cloud	Minor capsid protein	5	5	1	NA	NA	413	413	413
GKHDCM_25160	shell	Signal transduction histidine kinase regulatingC4-dicarboxylate transport system	15	15	1	NA	NA	1307	1322	1314.6
GKHDCM_25320	shell	Heteromeric transposase endonuclease subunitTnsA	17	17	1	NA	NA	272	860	725.18									JNDFOL_23865																		IEMGOL_27095
GKHDCM_27585	cloud	Recombination-promoting DNA endonucleaseRpnC/YadD	5	5	1	NA	NA	842	842	842
GKHDCM_28065	persistent	photosynthesis system II assembly factor Ycf48	209	209	1	NA	NA	821	1256	1019	CELHIE_04130	LHDGGN_25765	IDEEIC_20395	KBCHIJ_23575	ODFBCE_17490	LPAJCM_01145	LCGOEN_12215	HINIML_24685	JNDFOL_25295	MHENCL_25045	HHHLJI_26430	KCMCKM_11740	OGLEOC_09935	OLDOOC_27150	DPKOMB_23570	PGJNPL_20140	DALMIN_15585	PLEFJJ_14005	ICBPAA_26955	ICMALK_03940	KLIBNO_12395	KCJPCC_28620	KMCNJH_33400	FOJNMI_29775	COEKAP_07460	FANLCI_10470	IEMGOL_04510	HIIMJE_07420	DJFFKG_20040	MNCOJI_11710	HBCKDH_08490	NOILEF_29980	JIACOL_16670	GONNOF_05230	PJOIHB_25140	JABCNB_21315	EPBKIH_11660	FNPNHF_07090	GOGEIC_02925
GKHDCM_28385	shell	Sulfite exporter TauE/SafE/YfcA and relatedpermeases, UPF0721 family	16	16	1	NA	NA	848	848	848
MFDHHJ_03905	cloud	Periplasmic polyamine-binding protein of ABC transporter	1	1	1	NA	NA	1160	1160	1160
MFDHHJ_04075	cloud	DUF4335 domain-containing protein	1	1	1	NA	NA	1592	1592	1592
MFDHHJ_04235	cloud	Alkaline amylopullulanase	1	1	1	NA	NA	248	248	248
MFDHHJ_04715	cloud	hypothetical protein	1	1	1	NA	NA	263	263	263
MFDHHJ_05390	cloud	hypothetical protein	1	1	1	NA	NA	2693	2693	2693
MFDHHJ_06710	cloud	Nuclear transport factor 2 family protein	1	1	1	NA	NA	929	929	929
MFDHHJ_06880	cloud	Chromosome partitioning protein ParA	1	1	1	NA	NA	1382	1382	1382
MFDHHJ_07865	cloud	hypothetical protein	1	1	1	NA	NA	158	158	158
MFDHHJ_08190	cloud	Rhodanese-like protein (Rhodanese-like sulfurtransferase)	1	1	1	NA	NA	341	341	341
MFDHHJ_09340	cloud	hypothetical protein	1	1	1	NA	NA	188	188	188
MFDHHJ_10480	cloud	Low-complexity protein	1	1	1	NA	NA	1337	1337	1337
MFDHHJ_11450	cloud	hypothetical protein	1	1	1	NA	NA	218	218	218
MFDHHJ_11935	cloud	hypothetical protein	1	1	1	NA	NA	134	134	134
MFDHHJ_12275	cloud	DUF4332 domain-containing protein	1	1	1	NA	NA	452	452	452
MFDHHJ_12605	cloud	Integral membrane sensor signal transduction histidine kinase	1	1	1	NA	NA	1349	1349	1349
MFDHHJ_13410	cloud	dTDP-4-dehydrorhamnose 3,5-epimerase	1	1	1	NA	NA	551	551	551
MFDHHJ_14395	cloud	Ppx/GppA phosphatase	1	1	1	NA	NA	1658	1658	1658
MFDHHJ_15050	cloud	ABC-1 domain-containing protein	1	1	1	NA	NA	1835	1835	1835
MFDHHJ_15545	cloud	Gly-zipper-Omp domain-containing protein	1	1	1	NA	NA	806	806	806
MFDHHJ_15870	cloud	IS200/IS605 family element transposase accessoryprotein TnpB	1	1	1	NA	NA	1067	1067	1067
MFDHHJ_16370	cloud	GUN4 domain-containing protein	1	1	1	NA	NA	2483	2483	2483
MFDHHJ_17350	cloud	Gas vesicle protein	1	1	1	NA	NA	680	680	680
MFDHHJ_17845	cloud	single-stranded-DNA-specific exonuclease RecJ	1	1	1	NA	NA	2156	2156	2156
MFDHHJ_18010	cloud	hypothetical protein	1	1	1	NA	NA	224	224	224
MFDHHJ_18340	cloud	dCTP deaminase	1	1	1	NA	NA	596	596	596
MDCEOE_12700	cloud	hypothetical protein	1	1	1	NA	NA	119	119	119
MDCEOE_13220	shell	DUF2127 domain-containing protein	6	6	1	NA	NA	449	449	449										MHENCL_30495																							JIACOL_29270					FNPNHF_35950	GOGEIC_36400
MDCEOE_13865	cloud	DUF3172 domain-containing protein	6	6	1	NA	NA	203	209	206
MDCEOE_15480	cloud	Site-specific recombinase XerD	4	4	1	NA	NA	497	1595	1271									JNDFOL_05155
MDCEOE_15640	cloud	hypothetical protein	1	1	1	NA	NA	515	515	515
MDCEOE_15800	cloud	hypothetical protein	1	1	1	NA	NA	149	149	149
MDCEOE_16770	cloud	hypothetical protein	1	1	1	NA	NA	251	251	251
MDCEOE_16930	cloud	Chase2 sensor protein	2	2	1	NA	NA	2357	2393	2375
MDCEOE_17090	cloud	Calcium-binding protein	1	1	1	NA	NA	2834	2834	2834
MDCEOE_17415	cloud	hypothetical protein	1	1	1	NA	NA	290	290	290
MDCEOE_19025	cloud	ShlB/FhaC/HecB family hemolysinsecretion/activation protein	1	1	1	NA	NA	1007	1007	1007
MDCEOE_19680	cloud	hypothetical protein	1	1	1	NA	NA	200	200	200
MDCEOE_23630	cloud	Endonuclease	2	2	1	NA	NA	269	878	573.5
MDCEOE_23955	cloud	MarR family transcriptional regulator	1	1	1	NA	NA	293	293	293
MDCEOE_24440	shell	D-alanyl-D-alanine carboxypeptidase	73	73	1	NA	NA	800	845	814.22
MDCEOE_25260	shell	Transcriptional regulator, ArsR family	8	8	1	NA	NA	404	431	414.12																						KCJPCC_18740														JABCNB_29790
MDCEOE_26715	cloud	hypothetical protein	1	1	1	NA	NA	215	215	215
MDCEOE_26880	cloud	hypothetical protein	1	1	1	NA	NA	677	677	677
MDCEOE_28020	cloud	hypothetical protein	1	1	1	NA	NA	269	269	269
KNNLAC_07360	cloud	hypothetical protein	6	6	1	NA	NA	581	581	581
KNNLAC_07520	cloud	Phosphatidate cytidylyltransferase	6	6	1	NA	NA	221	221	221
KNNLAC_07680	cloud	hypothetical protein	6	6	1	NA	NA	314	314	314
KNNLAC_07840	cloud	hypothetical protein	6	6	1	NA	NA	1913	1913	1913
KNNLAC_12045	shell	FMN dependent NADH:quinone oxidoreductase	13	13	1	NA	NA	668	668	668
KNNLAC_12210	cloud	Mersacidin/lichenicidin family type 2lantibiotic	8	8	1	NA	NA	227	230	227.38
KNNLAC_12535	shell	O-antigen ligase family protein	30	30	1	NA	NA	1028	1220	1213.3
KNNLAC_16585	cloud	Type II secretion system protein	12	18	1.5	NA	NA	149	155	151.83
KNNLAC_19315	cloud	DUF6603 domain-containing protein	11	12	1.09	NA	NA	413	2984	2565.5
NCDABB_08365	shell	NTP-transf-2 domain-containing protein	21	21	1	NA	NA	800	836	806.57
NCDABB_10135	persistent	lipoyl synthase	206	207	1	NA	NA	182	1091	919.88	CELHIE_00230	LHDGGN_08390	IDEEIC_13890	KBCHIJ_21480	ODFBCE_06185	LPAJCM_02835	LCGOEN_07440	HINIML_10245	JNDFOL_02215	MHENCL_13290	HHHLJI_00800	KCMCKM_26825	OGLEOC_09040	OLDOOC_07695	DPKOMB_13220	PGJNPL_25115	DALMIN_31760		ICBPAA_16100	ICMALK_12445	KLIBNO_22655	KCJPCC_19810	KMCNJH_26100	FOJNMI_24400	COEKAP_20795	FANLCI_27945	IEMGOL_32095	HIIMJE_21475	DJFFKG_16440	MNCOJI_07795	HBCKDH_23935	NOILEF_10230	JIACOL_34280	GONNOF_25945	PJOIHB_26010	JABCNB_36555	EPBKIH_09275	FNPNHF_00535	GOGEIC_09500
NCDABB_10455	shell	Response regulator receiver protein	35	36	1.03	NA	NA	650	770	714.58
NCDABB_12900	cloud	hypothetical protein	1	1	1	NA	NA	215	215	215
NCDABB_15005	cloud	hypothetical protein	6	6	1	NA	NA	290	290	290
NCDABB_15165	shell	Decarboxylase	31	31	1	NA	NA	1271	1451	1369.03
NCDABB_16125	cloud	LysR family transcriptional regulatory protein	7	7	1	NA	NA	917	917	917
NCDABB_17580	cloud	FeoA domain-containing protein	6	6	1	NA	NA	251	251	251
NCDABB_20500	cloud	hypothetical protein	3	3	1	NA	NA	143	143	143
NCDABB_23270	shell	Outer membrane efflux protein	10	10	1	NA	NA	881	1424	1343
CGLEBC_20185	shell	Tetratricopeptide repeat protein 40	30	30	1	NA	NA	350	353	352.8
CGLEBC_21825	cloud	Enoyl-[acyl-carrier-protein] reductase [FMN],inferred for PFA pathway	1	1	1	NA	NA	1691	1691	1691
CGLEBC_21985	cloud	Arc domain-containing protein	5	5	1	NA	NA	263	287	280.4
CGLEBC_22150	cloud	hypothetical protein	4	4	1	NA	NA	218	242	230
CGLEBC_22470	cloud	hypothetical protein	1	1	1	NA	NA	545	545	545
CGLEBC_23910	shell	DNA-binding protein	13	15	1.15	NA	NA	239	260	245.6
CGLEBC_24230	shell	CopG family transcriptional regulator	8	8	1	NA	NA	254	254	254
CGLEBC_25525	cloud	GDP-mannose 4,6-dehydratase	1	1	1	NA	NA	206	206	206
CGLEBC_26655	cloud	hypothetical protein	1	1	1	NA	NA	281	281	281
CGLEBC_27620	cloud	hypothetical protein	1	1	1	NA	NA	206	206	206
CGLEBC_30025	cloud	SDR family oxidoreductase	1	1	1	NA	NA	836	836	836
CGLEBC_30665	cloud	RpiR family transcriptional regulator	1	1	1	NA	NA	158	158	158
CGLEBC_31805	cloud	ATP-binding protein	1	1	1	NA	NA	2336	2336	2336
CGLEBC_32290	cloud	hypothetical protein	1	1	1	NA	NA	1052	1052	1052
CGLEBC_34240	cloud	Fatty acid desaturase	4	4	1	NA	NA	1034	1055	1046.75
DCPGAC_28065	cloud	hypothetical protein	1	1	1	NA	NA	224	224	224
DCPGAC_28395	cloud	hypothetical protein	1	1	1	NA	NA	476	476	476
DCPGAC_28900	cloud	AAA family ATPase	1	1	1	NA	NA	1289	1289	1289
DCPGAC_29875	cloud	hypothetical protein	1	1	1	NA	NA	176	176	176
DCPGAC_33250	cloud	hypothetical protein	1	1	1	NA	NA	347	347	347
DCPGAC_33735	cloud	hypothetical protein	1	1	1	NA	NA	1031	1031	1031
DCPGAC_34720	cloud	hypothetical protein	1	1	1	NA	NA	197	197	197
DCPGAC_37985	cloud	hypothetical protein	1	1	1	NA	NA	239	239	239
DCPGAC_38960	cloud	hypothetical protein	1	1	1	NA	NA	119	119	119
NMMJFA_00265	cloud	hypothetical protein	1	1	1	NA	NA	425	425	425
NMMJFA_02370	cloud	hypothetical protein	1	1	1	NA	NA	110	110	110
LCGIOF_19595	shell	Conserved hypothetical phage tail protein	54	54	1	NA	NA	227	644	501.72
LCGIOF_21425	persistent	DNA-binding protein, AcrR family, includesnucleoid occlusion protein SlmA	208	210	1.01	NA	NA	281	665	610.14	CELHIE_21660	LHDGGN_05705	IDEEIC_30405	KBCHIJ_20915	ODFBCE_29185	LPAJCM_20495	LCGOEN_09515	HINIML_04130	JNDFOL_09050	MHENCL_06760	HHHLJI_30735	KCMCKM_12345	OGLEOC_20860	OLDOOC_29070	DPKOMB_12020	PGJNPL_04360	DALMIN_33710	PLEFJJ_21215	ICBPAA_15845	ICMALK_08795	KLIBNO_21680	KCJPCC_25430	KMCNJH_13065	FOJNMI_20490	COEKAP_06330	FANLCI_00580	IEMGOL_31350	HIIMJE_06045	DJFFKG_19490	MNCOJI_26240	HBCKDH_08340	NOILEF_00660	JIACOL_28120	GONNOF_29240	PJOIHB_21915	JABCNB_12935	EPBKIH_25870	FNPNHF_25580	GOGEIC_18055
LCGIOF_25285	cloud	hypothetical protein	4	4	1	NA	NA	122	122	122
KJCBJD_26160	cloud	DNA-binding protein	2	2	1	NA	NA	179	182	180.5
KJCBJD_27450	cloud	hypothetical protein	1	1	1	NA	NA	185	185	185
KJCBJD_27950	cloud	High light inducible protein	3	3	1	NA	NA	182	182	182
KJCBJD_29125	shell	CopG domain protein DNA-binding domain protein	45	51	1.13	NA	NA	155	281	243.12				KBCHIJ_20580				HINIML_21675
KJCBJD_31735	cloud	LTD domain-containing protein	1	1	1	NA	NA	191	191	191
KJCBJD_34660	cloud	XapX domain protein	2	2	1	NA	NA	176	176	176
KJCBJD_34830	shell	beta-phosphoglucomutase	93	93	1	NA	NA	2270	3371	2979.26
KJCBJD_35970	shell	Transcriptional regulator	11	11	1	NA	NA	263	422	375.64
KJCBJD_36295	cloud	Transposase	1	1	1	NA	NA	275	275	275
KJCBJD_36980	cloud	hypothetical protein	1	1	1	NA	NA	149	149	149
KJCBJD_37140	cloud	hypothetical protein	1	2	2	NA	NA	314	314	314
KJCBJD_38495	cloud	DUF1524 domain-containing protein	1	1	1	NA	NA	614	614	614
KJCBJD_38655	cloud	DUF4351 domain-containing protein	1	1	1	NA	NA	338	338	338
KJCBJD_39300	cloud	hypothetical protein	1	1	1	NA	NA	155	155	155
KJCBJD_39465	cloud	DNA-directed DNA polymerase	1	1	1	NA	NA	218	218	218
KJCBJD_39630	shell	DUF2158 domain-containing protein	12	15	1.25	NA	NA	203	254	208
PLEFJJ_02775	cloud	WD-40 repeat protein	5	5	1	NA	NA	1016	1028	1025.6			IDEEIC_27320														DALMIN_26820	PLEFJJ_02775											DJFFKG_11600							JABCNB_35750
PLEFJJ_03960	cloud	Group 1 glycosyl transferase	1	1	1	NA	NA	1139	1139	1139																		PLEFJJ_03960
PLEFJJ_07355	cloud	PLAT domain-containing protein	1	1	1	NA	NA	698	698	698																		PLEFJJ_07355
PLEFJJ_08650	cloud	PEP-CTERM sorting domain-containing protein	1	1	1	NA	NA	572	572	572																		PLEFJJ_08650
PLEFJJ_10095	cloud	Transcriptional regulator	2	2	1	NA	NA	101	101	101																	DALMIN_35765	PLEFJJ_10095
PLEFJJ_10415	cloud	Forkhead-associated protein	4	4	1	NA	NA	2345	2357	2354			IDEEIC_17490														DALMIN_14460	PLEFJJ_10415																		JABCNB_21015
PLEFJJ_11055	cloud	Transposase	1	1	1	NA	NA	98	98	98																		PLEFJJ_11055
PLEFJJ_12695	cloud	Glycosyl transferase	1	1	1	NA	NA	848	848	848																		PLEFJJ_12695
PLEFJJ_12855	cloud	hypothetical protein	1	1	1	NA	NA	185	185	185																		PLEFJJ_12855
PLEFJJ_13015	cloud	ATPase	1	1	1	NA	NA	1295	1295	1295																		PLEFJJ_13015
PLEFJJ_13175	cloud	SLH domain-containing protein	2	2	1	NA	NA	1799	1799	1799																		PLEFJJ_13175											DJFFKG_21625
PLEFJJ_13660	cloud	CEP128	1	1	1	NA	NA	245	245	245																		PLEFJJ_13660
PLEFJJ_14305	cloud	Glyco-tran-28-C domain-containing protein	5	5	1	NA	NA	1019	1019	1019			IDEEIC_15350														DALMIN_20830	PLEFJJ_14305											DJFFKG_20335							JABCNB_22685
PLEFJJ_14630	cloud	hypothetical protein	1	1	1	NA	NA	212	212	212																		PLEFJJ_14630
PJOIHB_13940	cloud	Cytochrome c oxidase subunit 1	1	1	1	NA	NA	119	119	119																																			PJOIHB_13940
PJOIHB_15080	cloud	DUF5305 domain-containing protein	1	1	1	NA	NA	1220	1220	1220																																			PJOIHB_15080
PJOIHB_15725	cloud	2OG-Fe(II) oxygenase	1	1	1	NA	NA	602	602	602																																			PJOIHB_15725
PJOIHB_16845	cloud	PEP-CTERM sorting domain-containing protein	2	2	1	NA	NA	767	788	777.5																																			PJOIHB_16845
PJOIHB_17005	cloud	DUF3475 domain-containing protein	1	1	1	NA	NA	203	203	203																																			PJOIHB_17005
PJOIHB_17165	cloud	histidine kinase	2	2	1	NA	NA	2966	3008	2987																																			PJOIHB_17165	JABCNB_22905
PJOIHB_17325	cloud	Conserved membrane protein	1	1	1	NA	NA	245	245	245																																			PJOIHB_17325
PJOIHB_18815	cloud	Rho termination factor-like protein	1	1	1	NA	NA	245	245	245																																			PJOIHB_18815
PJOIHB_19135	cloud	Virulence-associated E family protein	1	1	1	NA	NA	725	725	725																																			PJOIHB_19135
PJOIHB_19785	cloud	Ferritin	1	1	1	NA	NA	170	170	170																																			PJOIHB_19785
PJOIHB_20105	cloud	Secreted protein	1	1	1	NA	NA	224	224	224																																			PJOIHB_20105
PJOIHB_20270	cloud	Tetratricopeptide domain protein	1	1	1	NA	NA	2309	2309	2309																																			PJOIHB_20270
PJOIHB_21070	cloud	Phage protein	1	1	1	NA	NA	221	221	221																																			PJOIHB_21070
PJOIHB_21885	cloud	Lipoprotein	1	1	1	NA	NA	278	278	278																																			PJOIHB_21885
PJOIHB_23660	cloud	Transposase	1	1	1	NA	NA	137	137	137																																			PJOIHB_23660
PJOIHB_25780	cloud	DUF2383 domain-containing protein	1	1	1	NA	NA	425	425	425																																			PJOIHB_25780
PJOIHB_27065	cloud	Glyco-trans-2-like domain-containing protein	1	1	1	NA	NA	2723	2723	2723																																			PJOIHB_27065
PJOIHB_28035	cloud	Pentapeptide repeat-containing protein	1	1	1	NA	NA	686	686	686																																			PJOIHB_28035
MKMJKF_25495	cloud	HAMP domain-containing histidine kinase	1	1	1	NA	NA	1142	1142	1142
MKMJKF_25815	cloud	hypothetical protein	1	1	1	NA	NA	557	557	557
MKMJKF_26135	cloud	Secreted protein	1	1	1	NA	NA	212	212	212
MKMJKF_26460	cloud	hypothetical protein	1	1	1	NA	NA	293	293	293
MKMJKF_26945	cloud	KGK domain-containing protein	1	1	1	NA	NA	365	365	365
MKMJKF_27265	cloud	TolC family protein	1	1	1	NA	NA	167	167	167
MKMJKF_28565	cloud	hypothetical protein	1	1	1	NA	NA	329	329	329
MKMJKF_28885	cloud	hypothetical protein	1	1	1	NA	NA	233	233	233
MKMJKF_29365	shell	EAL domain-containing protein	11	16	1.45	NA	NA	392	6482	3537.31
MKMJKF_29525	cloud	hypothetical protein	1	1	1	NA	NA	170	170	170
MKMJKF_30175	cloud	KH domain-containing protein	4	4	1	NA	NA	422	428	423.5
KEGBAG_01145	cloud	RNB domain-containing ribonuclease	3	3	1	NA	NA	224	230	228
KEGBAG_02480	cloud	L-histidine N(alpha)-methyltransferase	2	2	1	NA	NA	1031	1040	1035.5
KEGBAG_06560	cloud	Phage tail protein	1	1	1	NA	NA	461	461	461
KEGBAG_08515	cloud	DUF1822 domain-containing protein	1	1	1	NA	NA	1349	1349	1349
LDGNBB_08120	cloud	Isopropylmalate/homocitrate/citramalate synthase	1	1	1	NA	NA	221	221	221
LDGNBB_08285	cloud	pentapeptide repeat-containing protein	4	4	1	NA	NA	593	695	669.5
LDGNBB_13035	cloud	Asr2669 protein	1	1	1	NA	NA	842	842	842
LDGNBB_13865	shell	Recombination-promoting DNA endonucleaseRpnC/YadD	22	22	1	NA	NA	548	836	807.64			IDEEIC_17300	KBCHIJ_03440			LCGOEN_12345				HHHLJI_34130						DALMIN_14270						KMCNJH_33270	FOJNMI_29905	COEKAP_30605											JABCNB_01935
LDGNBB_15490	shell	Acyl transferase domain in polyketide synthase(PKS) enzymes	16	17	1.06	NA	NA	1421	4847	4490.71																																				JABCNB_04955
LDGNBB_16450	cloud	hypothetical protein	1	1	1	NA	NA	140	140	140
LDGNBB_16935	cloud	alpha/beta hydrolase	1	1	1	NA	NA	1253	1253	1253
LDGNBB_18065	cloud	hypothetical protein	1	1	1	NA	NA	191	191	191
LDGNBB_21970	cloud	pentapeptide repeat-containing protein	1	1	1	NA	NA	1412	1412	1412
LDGNBB_22290	cloud	DUF4433 domain-containing protein	4	4	1	NA	NA	623	623	623										MHENCL_28955
LDGNBB_23075	shell	Toxin-antitoxin system HicB family antitoxin	5	6	1.2	NA	NA	215	215	215
LDGNBB_23720	cloud	hypothetical protein	1	1	1	NA	NA	323	323	323
GEEHGP_18760	cloud	hypothetical protein	1	1	1	NA	NA	158	158	158
GEEHGP_19245	cloud	Peptidyl-prolyl cis-trans isomerase	1	1	1	NA	NA	776	776	776
GEEHGP_19565	cloud	Rick-17kDa-Anti domain-containing protein	1	1	1	NA	NA	395	395	395
GEEHGP_19725	cloud	Dolichyl-phosphate-mannose--proteinmannosyltransferase	1	1	1	NA	NA	1511	1511	1511
GEEHGP_20380	cloud	PAS domain-containing sensor histidine kinase	1	1	1	NA	NA	2954	2954	2954
GEEHGP_21025	cloud	Hydrolase-4 domain-containing protein	1	1	1	NA	NA	818	818	818
GEEHGP_21355	cloud	PEP-CTERM domain-containing protein	1	1	1	NA	NA	1094	1094	1094
GEEHGP_21940	cloud	DUF928 domain-containing protein	1	1	1	NA	NA	812	812	812
GEEHGP_22750	cloud	Methyltransf-11 domain-containing protein	1	1	1	NA	NA	788	788	788
GEEHGP_23750	cloud	PTS sugar transporter subunit IIA	1	2	2	NA	NA	266	353	309.5
GEEHGP_23915	cloud	O-methyltransferase family 2	1	1	1	NA	NA	1034	1034	1034
GEEHGP_24415	shell	Plasmid pRiA4b ORF-3 family protein	13	19	1.46	NA	NA	212	638	449.32				KBCHIJ_17360 "KBCHIJ_05290"
GEEHGP_24575	cloud	hypothetical protein	1	1	1	NA	NA	1307	1307	1307
GEEHGP_24735	cloud	DUF31 domain-containing protein	2	2	1	NA	NA	3572	3584	3578
GEEHGP_24895	cloud	Type II toxin-antitoxin system PemK/MazF familytoxin	1	1	1	NA	NA	362	362	362
GEEHGP_25540	cloud	DUF4184 domain-containing protein	1	1	1	NA	NA	293	293	293
GEEHGP_25870	cloud	N-acetyltransferase domain-containing protein	1	1	1	NA	NA	479	479	479
GEEHGP_26195	cloud	histidine kinase	1	1	1	NA	NA	1625	1625	1625
GEEHGP_26355	cloud	hypothetical protein	1	1	1	NA	NA	512	512	512
GEEHGP_26515	cloud	Short-chain dehydrogenase/reductase SDR	1	1	1	NA	NA	851	851	851
GEEHGP_27800	cloud	DUF998 domain-containing protein	1	1	1	NA	NA	680	680	680
GEEHGP_29110	cloud	hypothetical protein	1	1	1	NA	NA	146	146	146
GEEHGP_29760	cloud	Mechanosensitive ion channel family protein	1	1	1	NA	NA	1358	1358	1358
GEEHGP_30090	cloud	Big-1 domain-containing protein	1	1	1	NA	NA	2972	2972	2972
GEEHGP_30420	cloud	PPM-type phosphatase domain-containing protein	1	1	1	NA	NA	2111	2111	2111
NDJABM_00955	cloud	Lipoprotein	6	6	1	NA	NA	473	794	740.5
NDJABM_03055	cloud	DUF433 domain-containing protein	7	8	1.14	NA	NA	191	233	217.25
NDJABM_03215	cloud	NADH-quinone oxidoreductase subunit L	6	6	1	NA	NA	452	464	462
NDJABM_03540	cloud	DNA-binding response regulator	5	5	1	NA	NA	707	707	707
DDLIBG_14645	cloud	hypothetical protein	1	1	1	NA	NA	143	143	143
DDLIBG_16275	cloud	hypothetical protein	1	1	1	NA	NA	335	335	335
DDLIBG_16600	cloud	Seed biotin-containing protein SBP65-like	1	1	1	NA	NA	398	398	398
DDLIBG_17740	cloud	PEP-CTERM sorting domain-containing protein	2	2	1	NA	NA	575	593	584
DDLIBG_18075	shell	DUF2795 domain-containing protein	15	15	1	NA	NA	197	197	197
DDLIBG_21145	cloud	ShlB/FhaC/HecB family hemolysinsecretion/activation protein	4	4	1	NA	NA	761	1751	1503.5
DDLIBG_22295	cloud	hypothetical protein	1	1	1	NA	NA	359	359	359
CHEOOB_22825	cloud	hypothetical protein	2	2	1	NA	NA	182	395	288.5
CHEOOB_23635	cloud	MarR family transcriptional regulator	4	4	1	NA	NA	521	521	521
CHEOOB_26870	cloud	HAMP domain-containing histidine kinase	1	1	1	NA	NA	362	362	362
CHEOOB_28490	cloud	DUF3962 domain-containing protein	1	1	1	NA	NA	2912	2912	2912
CHEOOB_28975	cloud	Class I SAM-dependent methyltransferase	1	1	1	NA	NA	563	563	563
CHEOOB_29460	cloud	hypothetical protein	1	1	1	NA	NA	332	332	332
CHEOOB_31245	cloud	hypothetical protein	1	1	1	NA	NA	131	131	131
CHEOOB_32045	cloud	Autophagy protein 5	3	3	1	NA	NA	764	791	782																												HIIMJE_31170
CHEOOB_32875	cloud	Coil containing protein	1	1	1	NA	NA	332	332	332
CHEOOB_34665	cloud	hypothetical protein	1	1	1	NA	NA	311	311	311
KPENPJ_14870	cloud	hypothetical protein	3	3	1	NA	NA	161	161	161
KPENPJ_15355	cloud	DUF433 domain-containing protein	3	3	1	NA	NA	401	401	401
KPENPJ_15685	cloud	Phosphate/phosphite/phosphonate ABC transportersubstrate-binding protein	3	3	1	NA	NA	1064	1064	1064
KPENPJ_17150	cloud	hypothetical protein	3	3	1	NA	NA	233	233	233
KPENPJ_17805	shell	ATP-binding protein	37	44	1.19	NA	NA	239	3542	2563.73						LPAJCM_28165	LCGOEN_15380								DPKOMB_22700			PLEFJJ_12195					KMCNJH_35335	FOJNMI_23490			IEMGOL_30545	HIIMJE_28185			HBCKDH_15675		JIACOL_14545					FNPNHF_15135	GOGEIC_28505
KPENPJ_18130	cloud	hypothetical protein	3	3	1	NA	NA	1250	1250	1250
KPENPJ_18450	shell	Micrococcal nuclease family protein	16	16	1	NA	NA	608	746	734.75
KPENPJ_21515	cloud	hypothetical protein	3	3	1	NA	NA	341	341	341
KPENPJ_21835	cloud	hypothetical protein	3	3	1	NA	NA	125	125	125
KPENPJ_23615	cloud	Acyl-transf-3 domain-containing protein	3	3	1	NA	NA	1055	1055	1055
KPENPJ_23775	shell	UDP-glucose 6-dehydrogenase	15	15	1	NA	NA	1301	1304	1301.2
KPENPJ_24260	shell	type 1 glutamine amidotransferase	11	12	1.09	NA	NA	164	698	653
KPENPJ_24420	cloud	Hydantoin utilization protein A	3	3	1	NA	NA	674	674	674
KPENPJ_24580	cloud	Hemolysin-type calcium-binding region	3	3	1	NA	NA	2336	2336	2336
KPENPJ_25400	cloud	Glycosyltransferase	3	3	1	NA	NA	1163	1163	1163
KPENPJ_26205	cloud	Peptidase-M23 domain-containing protein	3	3	1	NA	NA	4865	4865	4865
KPENPJ_28330	cloud	hypothetical protein	3	3	1	NA	NA	1388	1388	1388
KPENPJ_29130	cloud	KGK family protein	3	3	1	NA	NA	368	368	368
KPENPJ_29660	cloud	SET domain-containing protein	4	4	1	NA	NA	398	398	398
IBCBBP_28970	shell	Phycobilisome Linker polypeptide	9	10	1.11	NA	NA	206	290	262.4
IBCBBP_29130	cloud	CHAT domain-containing protein	1	1	1	NA	NA	4691	4691	4691
IBCBBP_29940	cloud	cytochrome P450	4	4	1	NA	NA	1385	1403	1395.5
IBCBBP_30755	cloud	hypothetical protein	1	1	1	NA	NA	221	221	221
IBCBBP_30915	cloud	CopG family transcriptional regulator	1	1	1	NA	NA	296	296	296
IBCBBP_31560	shell	GCN5-related N-acetyltransferase	15	15	1	NA	NA	422	467	461	CELHIE_30695
IBCBBP_33515	cloud	Integrase	2	2	1	NA	NA	161	215	188
IBCBBP_33835	cloud	GMC family oxidoreductase N-terminaldomain-containing protein	4	4	1	NA	NA	1553	1559	1555.25																				ICMALK_10530
IBCBBP_33995	cloud	t-SNARE coiled-coil-like y domain-containingprotein	3	3	1	NA	NA	269	269	269
IBCBBP_35135	cloud	hypothetical protein	1	1	1	NA	NA	212	212	212
IBCBBP_37060	cloud	hypothetical protein	1	1	1	NA	NA	461	461	461
JBFGCH_01715	cloud	hypothetical protein	1	1	1	NA	NA	653	653	653
JBFGCH_05325	persistent	16S rRNA (uracil(1498)-N(3))-methyltransferase	174	174	1	NA	NA	620	893	743.74	CELHIE_22245		IDEEIC_30355	KBCHIJ_20750	ODFBCE_29360			HINIML_14050			HHHLJI_30130	KCMCKM_04125					DALMIN_33660												DJFFKG_19290	MNCOJI_17595	HBCKDH_10120				PJOIHB_21755	JABCNB_12985	EPBKIH_16755
DOACJA_19540	cloud	hypothetical protein	2	2	1	NA	NA	314	365	339.5
DOACJA_20475	cloud	ISAs1 family transposase	3	7	2.33	NA	NA	1136	1136	1136
DOACJA_22250	cloud	Transposase	2	2	1	NA	NA	515	596	555.5
DOACJA_22410	cloud	hypothetical protein	3	3	1	NA	NA	155	155	155
DOACJA_22910	shell	DUF1284 domain-containing protein	16	16	1	NA	NA	521	521	521									JNDFOL_05800
DOACJA_24870	cloud	Tektin	2	2	1	NA	NA	302	302	302
DOACJA_25675	cloud	Transposase	1	1	1	NA	NA	149	149	149
DOACJA_27445	cloud	Photosystem I reaction center subunit XII	1	1	1	NA	NA	143	143	143
DOACJA_27775	cloud	Transposase	3	3	1	NA	NA	140	140	140
DOACJA_29060	cloud	DUF4276 domain-containing protein	1	1	1	NA	NA	824	824	824
DOACJA_31620	cloud	Endonuclease DDE	3	12	4	NA	NA	179	893	667.75
DOACJA_32420	cloud	Monooxygenase	4	4	1	NA	NA	143	224	183.5
DOACJA_32580	cloud	Transposase (Plasmid)	3	3	1	NA	NA	176	176	176
DOACJA_32740	cloud	NADP-dependent 3-hydroxy acid dehydrogenase YdfG	5	5	1	NA	NA	1766	1766	1766
DOACJA_32900	cloud	Flagellar hook capping protein	1	1	1	NA	NA	233	233	233
DOACJA_33385	cloud	Phage tail protein	3	3	1	NA	NA	476	476	476													OGLEOC_05535
EBFIBA_17390	cloud	Uma2 domain-containing protein	1	1	1	NA	NA	578	578	578
EBFIBA_18855	cloud	hypothetical protein	1	1	1	NA	NA	2360	2360	2360
EBFIBA_19175	cloud	Acyltransferase	1	1	1	NA	NA	1031	1031	1031
EBFIBA_22600	cloud	Phage protein	1	1	1	NA	NA	401	401	401
EBFIBA_22760	cloud	F0F1 ATP synthase subunit C	1	1	1	NA	NA	191	191	191
EBFIBA_24375	cloud	hypothetical protein	1	1	1	NA	NA	197	197	197
EBFIBA_24870	cloud	hypothetical protein	1	1	1	NA	NA	137	137	137
EBFIBA_25030	cloud	hypothetical protein	1	1	1	NA	NA	971	971	971
EBFIBA_25195	cloud	hypothetical protein	1	1	1	NA	NA	149	149	149
EBFIBA_25355	shell	Antitoxin	33	33	1	NA	NA	224	239	227.18																PGJNPL_22110												HIIMJE_20435
EBFIBA_25525	cloud	hypothetical protein	1	1	1	NA	NA	194	194	194
EBFIBA_27670	cloud	hypothetical protein	1	1	1	NA	NA	791	791	791
EBFIBA_30120	cloud	glycosyltransferase family 4 protein	9	9	1	NA	NA	1580	1616	1598.67
JCFIFF_16550	cloud	hypothetical protein	2	2	1	NA	NA	95	95	95
JCFIFF_17870	cloud	hypothetical protein	3	3	1	NA	NA	158	158	158
JCFIFF_18720	cloud	hypothetical protein	3	3	1	NA	NA	176	176	176
JCFIFF_20620	cloud	hypothetical protein	1	1	1	NA	NA	149	149	149
JCFIFF_26285	cloud	hypothetical protein	1	1	1	NA	NA	227	227	227
JCFIFF_27810	cloud	hypothetical protein	3	3	1	NA	NA	152	152	152
JCFIFF_29870	cloud	hypothetical protein	3	3	1	NA	NA	146	146	146
JCFIFF_30570	cloud	hypothetical protein	2	2	1	NA	NA	170	173	171.5
JCFIFF_31085	cloud	Interphotoreceptor matrix proteoglycan 1	1	1	1	NA	NA	3008	3008	3008
LPAJCM_12835	cloud	putative septum site-determining protein MinC	1	1	1	NA	NA	1166	1166	1166						LPAJCM_12835
LPAJCM_13975	cloud	hypothetical protein	1	1	1	NA	NA	182	182	182						LPAJCM_13975
LPAJCM_14465	cloud	Short chain dehydrogenase family protein	1	1	1	NA	NA	4643	4643	4643						LPAJCM_14465
LPAJCM_14625	cloud	WD-REPEATS-REGION domain-containing protein	1	1	1	NA	NA	4868	4868	4868						LPAJCM_14625
LPAJCM_15920	cloud	Prephenate dehydratase	1	1	1	NA	NA	890	890	890						LPAJCM_15920
LPAJCM_17065	cloud	FeoA domain protein	1	1	1	NA	NA	251	251	251						LPAJCM_17065
LPAJCM_18575	cloud	Sulphatase-modifying factor protein	1	1	1	NA	NA	965	965	965						LPAJCM_18575
LPAJCM_19880	shell	GHL10 domain-containing protein	26	26	1	NA	NA	1496	1502	1499	CELHIE_13210		IDEEIC_30000		ODFBCE_09455	LPAJCM_19880	LCGOEN_04860		JNDFOL_26515	MHENCL_15310	HHHLJI_27595	KCMCKM_04040	OGLEOC_28215	OLDOOC_03230		PGJNPL_26085	DALMIN_29785	PLEFJJ_15990					KMCNJH_30885	FOJNMI_08985	COEKAP_12140				DJFFKG_10050	MNCOJI_17510			JIACOL_34795		PJOIHB_27925	JABCNB_08100	EPBKIH_16670	FNPNHF_02740	GOGEIC_07295
LPAJCM_20530	cloud	hypothetical protein	1	1	1	NA	NA	263	263	263						LPAJCM_20530
LPAJCM_21195	cloud	Transposase	1	1	1	NA	NA	284	284	284						LPAJCM_21195
LPAJCM_21360	cloud	Glycine/sarcosine/dimethylglycineN-methyltransferase	1	1	1	NA	NA	848	848	848						LPAJCM_21360
LPAJCM_21690	shell	Transmembrane protein	12	12	1	NA	NA	404	407	405.25						LPAJCM_21690	LCGOEN_27335		JNDFOL_02765	MHENCL_12810			OGLEOC_29335										KMCNJH_26250	FOJNMI_24550	COEKAP_00510								JIACOL_27555					FNPNHF_00430	GOGEIC_09605
LPAJCM_22995	cloud	GUN4 domain protein	1	1	1	NA	NA	941	941	941						LPAJCM_22995
LPAJCM_23155	shell	Poly(ethylene terephthalate) hydrolase	25	25	1	NA	NA	1667	1790	1769			IDEEIC_23905		ODFBCE_16115	LPAJCM_23155	LCGOEN_27100		JNDFOL_27665	MHENCL_19155	HHHLJI_12780	KCMCKM_16990	OGLEOC_06170	OLDOOC_19705		PGJNPL_18955	DALMIN_23185	PLEFJJ_27675					KMCNJH_21010	FOJNMI_03035	COEKAP_08165				DJFFKG_31040	MNCOJI_22445			JIACOL_36550		PJOIHB_07355	JABCNB_38395	EPBKIH_21505	FNPNHF_27590	GOGEIC_16040
LPAJCM_24465	cloud	hypothetical protein	1	1	1	NA	NA	119	119	119						LPAJCM_24465
LPAJCM_25785	cloud	SCP-like extracellular	6	6	1	NA	NA	416	416	416						LPAJCM_25785
LPAJCM_28550	cloud	hypothetical protein	1	1	1	NA	NA	164	164	164						LPAJCM_28550
KMCNJH_16585	cloud	ICE-like protease p20 domain protein	3	3	1	NA	NA	3551	3551	3551							LCGOEN_38185																KMCNJH_16585	FOJNMI_07495
KMCNJH_16905	cloud	CopG family transcriptional regulator	3	3	1	NA	NA	377	377	377							LCGOEN_29985																KMCNJH_16905	FOJNMI_07180
KMCNJH_17230	cloud	DEAD/DEAH box family helicase	3	3	1	NA	NA	6509	6509	6509							LCGOEN_07335																KMCNJH_17230	FOJNMI_06860
KMCNJH_19990	cloud	hypothetical protein	3	3	1	NA	NA	203	212	209							LCGOEN_33925																KMCNJH_19990	FOJNMI_04060
KMCNJH_20150	shell	UBP-type domain-containing protein	12	12	1	NA	NA	257	257	257						LPAJCM_21525	LCGOEN_08255		JNDFOL_27145	MHENCL_15560			OGLEOC_35845										KMCNJH_20150	FOJNMI_03900	COEKAP_11910								JIACOL_13265					FNPNHF_29405	GOGEIC_14215
KMCNJH_20310	cloud	Methyltransf-11 domain-containing protein	3	3	1	NA	NA	650	650	650							LCGOEN_07890																KMCNJH_20310	FOJNMI_03740
KMCNJH_20470	shell	NAD dependent epimerase/dehydratase familyprotein	14	14	1	NA	NA	1055	1127	1074.07							LCGOEN_07730			MHENCL_15845													KMCNJH_20470	FOJNMI_03580
KMCNJH_20955	cloud	hypothetical protein	3	3	1	NA	NA	110	110	110							LCGOEN_28120																KMCNJH_20955	FOJNMI_03090
KMCNJH_23385	cloud	hypothetical protein	1	1	1	NA	NA	191	191	191																							KMCNJH_23385
KMCNJH_25640	cloud	Glycosyltransferase family 28 protein	4	4	1	NA	NA	509	509	509							LCGOEN_10245		JNDFOL_17670														KMCNJH_25640	FOJNMI_23935
KMCNJH_28550	cloud	Inner membrane protein	6	6	1	NA	NA	686	704	701			IDEEIC_36745				LCGOEN_06750										DALMIN_02320						KMCNJH_28550	FOJNMI_27140					DJFFKG_34085
FNPNHF_33490	cloud	WD-40 repeat-containing protein	2	2	1	NA	NA	3035	3035	3035																																						FNPNHF_33490	GOGEIC_10150
FNPNHF_33970	cloud	hypothetical protein	3	3	1	NA	NA	146	146	146																																	JIACOL_33090					FNPNHF_33970	GOGEIC_35260
FNPNHF_34130	cloud	DUF1822 domain-containing protein	3	3	1	NA	NA	929	929	929																																	JIACOL_35410					FNPNHF_34130	GOGEIC_35100
FNPNHF_34450	cloud	Pentapeptide repeat protein	7	7	1	NA	NA	1721	1820	1765.14																																	JIACOL_11890					FNPNHF_34450	GOGEIC_34780
FNPNHF_35575	cloud	JmjC domain-containing protein	3	3	1	NA	NA	560	560	560																																	JIACOL_09775					FNPNHF_35575	GOGEIC_34435
FNPNHF_36220	shell	YtkA domain-containing protein	18	18	1	NA	NA	881	995	900.5									JNDFOL_37115										ICBPAA_19155	ICMALK_25100						FANLCI_28535		HIIMJE_32470					JIACOL_28990	GONNOF_32325	PJOIHB_09840			FNPNHF_36220	GOGEIC_36130
FNPNHF_36710	cloud	FGE-sulfatase domain-containing protein	4	4	1	NA	NA	3011	3020	3013.25													OGLEOC_06280																				JIACOL_26980					FNPNHF_36710	GOGEIC_36745
FNPNHF_37210	cloud	Integrase-recombinase protein	5	5	1	NA	NA	962	965	963.2																																	JIACOL_32100					FNPNHF_37210	GOGEIC_37085
CGHNIC_06920	cloud	Cell division protein FtsL	1	1	1	NA	NA	638	638	638
CGHNIC_07250	cloud	photosystem II cytochrome PsbV2	1	1	1	NA	NA	485	485	485
CGHNIC_07730	cloud	Cyclophil-like2 domain-containing protein	1	1	1	NA	NA	350	350	350
CGHNIC_08050	cloud	hypothetical protein	1	1	1	NA	NA	407	407	407
CGHNIC_08370	cloud	acyltransferase	1	1	1	NA	NA	695	695	695
CGHNIC_08530	cloud	Conserved domain protein	1	1	1	NA	NA	275	275	275
CGHNIC_09175	cloud	Phage-rep-O domain-containing protein	1	1	1	NA	NA	692	692	692
CGHNIC_09335	cloud	PEP-CTERM sorting domain-containing protein	1	1	1	NA	NA	710	710	710
CGHNIC_09675	cloud	DOMON-like domain-containing protein	1	1	1	NA	NA	533	533	533
CGHNIC_09995	cloud	nucleotidyltransferase family protein	1	1	1	NA	NA	1268	1268	1268
CGHNIC_10315	cloud	DUF4349 domain-containing protein	1	1	1	NA	NA	869	869	869
CGHNIC_10480	cloud	CHASE2 domain-containing protein	1	1	1	NA	NA	2336	2336	2336
CGHNIC_11155	cloud	hypothetical protein	1	1	1	NA	NA	272	272	272
CGHNIC_11315	cloud	SPOR domain-containing protein	1	1	1	NA	NA	2738	2738	2738
CGHNIC_11805	cloud	DUF4402 domain-containing protein	1	1	1	NA	NA	470	470	470
CGHNIC_12125	cloud	YdhR family protein	1	1	1	NA	NA	320	320	320
CGHNIC_12285	cloud	COP23 domain-containing protein	1	1	1	NA	NA	590	590	590
CGHNIC_12605	cloud	urease accessory protein UreD	1	1	1	NA	NA	881	881	881
CGHNIC_12775	cloud	Chromosome segregation ATPase	1	1	1	NA	NA	908	908	908
CGHNIC_13235	cloud	hypothetical protein	1	1	1	NA	NA	203	203	203
CGHNIC_13560	cloud	3',5'-cyclic-AMP phosphodiesterase	1	1	1	NA	NA	830	830	830
CGHNIC_14205	cloud	glycosyltransferase family 4 protein	1	1	1	NA	NA	1154	1154	1154
CGHNIC_14390	cloud	DUF2281 domain-containing protein	1	1	1	NA	NA	245	245	245
CGHNIC_14910	cloud	trypsin-like peptidase domain-containing protein	1	1	1	NA	NA	941	941	941
CGHNIC_15235	cloud	DUF4258 domain-containing protein	1	1	1	NA	NA	167	167	167
CGHNIC_15395	cloud	hypothetical protein	1	1	1	NA	NA	389	389	389
CGHNIC_15555	cloud	IDEAL domain-containing protein	1	1	1	NA	NA	413	413	413
CGHNIC_15715	cloud	Aldo-ket-red domain-containing protein	1	1	1	NA	NA	320	320	320
CGHNIC_16035	cloud	DUF4129 domain-containing protein	1	1	1	NA	NA	608	608	608
CGHNIC_16520	cloud	hypothetical protein	1	1	1	NA	NA	473	473	473
CGHNIC_16840	cloud	Lipoprotein	1	1	1	NA	NA	671	671	671
CGHNIC_17325	cloud	CHAT domain-containing protein	1	1	1	NA	NA	2498	2498	2498
CGHNIC_18005	cloud	glycosyltransferase	1	1	1	NA	NA	983	983	983
CGHNIC_18645	cloud	CopG family transcriptional regulator	2	2	1	NA	NA	236	242	239
CGHNIC_18810	cloud	porin family protein	1	1	1	NA	NA	755	755	755
CGHNIC_18970	cloud	response regulator	1	1	1	NA	NA	380	380	380
CGHNIC_19460	cloud	D-alanyl-D-alanine carboxypeptidase familyprotein	1	1	1	NA	NA	800	800	800
CGHNIC_20105	cloud	hypothetical protein	1	1	1	NA	NA	215	215	215
CGHNIC_20265	cloud	Secreted protein	1	1	1	NA	NA	485	485	485
CGHNIC_20905	cloud	phosphate regulon transcriptional regulator PhoB	1	1	1	NA	NA	3833	3833	3833
CGHNIC_21885	cloud	hypothetical protein	1	1	1	NA	NA	206	206	206
GAEOHI_29425	cloud	RcnB family protein	1	1	1	NA	NA	941	941	941
LHAKBE_06825	shell	cAMP-binding domain of CRP or a regulatorysubunit of cAMP-dependent protein kinases	9	9	1	NA	NA	695	698	695.33
LHAKBE_11955	shell	PAS domain	17	17	1	NA	NA	1745	1757	1751.35																				ICMALK_23275														GONNOF_18405
FGDKOA_09770	persistent	Energy-coupling factor transporter ATP-bindingprotein EcfA2	206	206	1	NA	NA	647	683	673.77	CELHIE_03555	LHDGGN_04510	IDEEIC_07140	KBCHIJ_24920	ODFBCE_00765	LPAJCM_19170	LCGOEN_18405	HINIML_07540	JNDFOL_35915	MHENCL_20355	HHHLJI_29925	KCMCKM_12220	OGLEOC_22045	OLDOOC_20690	DPKOMB_27630	PGJNPL_32400	DALMIN_06420	PLEFJJ_20310	ICBPAA_01745	ICMALK_16385	KLIBNO_15890	KCJPCC_24450	KMCNJH_24675	FOJNMI_13910	COEKAP_13480	FANLCI_06715	IEMGOL_16615	HIIMJE_18270	DJFFKG_22945	MNCOJI_26365	HBCKDH_30995	NOILEF_06080	JIACOL_11190	GONNOF_20030	PJOIHB_04345	JABCNB_06415	EPBKIH_25745	FNPNHF_32620	GOGEIC_11020
FGDKOA_13055	cloud	Transcription factor	2	2	1	NA	NA	188	209	198.5
FGDKOA_13700	cloud	HD domain-containing protein	1	1	1	NA	NA	560	560	560
FGDKOA_14980	cloud	Secreted protein	9	9	1	NA	NA	422	422	422
FGDKOA_15945	cloud	PAS domain S-box protein	1	1	1	NA	NA	3041	3041	3041
FGDKOA_16105	cloud	Photosystem I assembly protein Ycf3	6	6	1	NA	NA	3452	3971	3731.5
FGDKOA_18955	cloud	ELKS/Rab6-interacting/CAST family protein	1	1	1	NA	NA	593	593	593
FGDKOA_19290	cloud	hypothetical protein	1	1	1	NA	NA	239	239	239
FGDKOA_19450	cloud	hypothetical protein	1	1	1	NA	NA	398	398	398
FGDKOA_19615	cloud	FkbM family methyltransferase	1	1	1	NA	NA	806	806	806
FGDKOA_19775	cloud	hypothetical protein	1	1	1	NA	NA	482	482	482
FGDKOA_20100	cloud	DUF2141 domain-containing protein	7	7	1	NA	NA	455	455	455
FGDKOA_20425	shell	Fe2OG dioxygenase domain-containing protein	16	16	1	NA	NA	944	983	955.44																				ICMALK_24860														GONNOF_32565
FGDKOA_21395	cloud	CvpA family protein	7	7	1	NA	NA	212	218	215.43
FGDKOA_23015	shell	Glycosyltransferase family 4 protein	14	14	1	NA	NA	1232	1238	1232.43
FNOAAH_01755	cloud	WD-REPEATS-REGION domain-containing protein	2	2	1	NA	NA	2090	2294	2192
DEDHBP_20065	cloud	Exported protein	5	5	1	NA	NA	434	434	434
DEDHBP_23610	shell	hypothetical protein	11	11	1	NA	NA	389	389	389
DEDHBP_25250	shell	DUF6745 domain-containing protein	26	27	1.04	NA	NA	158	1103	1024.33
DEDHBP_25575	shell	filamentous hemagglutinin N-terminaldomain-containing protein	10	10	1	NA	NA	3401	3401	3401
DEDHBP_26540	shell	GAF domain-containing protein	13	13	1	NA	NA	1127	2339	2216
DEDHBP_30295	cloud	hypothetical protein	2	2	1	NA	NA	185	194	189.5
DEDHBP_32895	cloud	Class I SAM-dependent methyltransferase	1	1	1	NA	NA	1301	1301	1301
MHKAAN_18615	cloud	hypothetical protein	1	1	1	NA	NA	170	170	170
MHKAAN_19430	cloud	NHPM bacteriocin system ABC transporter,ATP-binding protein	5	5	1	NA	NA	2894	3026	2970.8
MHKAAN_19910	cloud	hypothetical protein	1	1	1	NA	NA	293	293	293
MHKAAN_20070	cloud	hypothetical protein	1	1	1	NA	NA	338	338	338
MHKAAN_20230	shell	Transposase	85	161	1.89	NA	NA	173	1406	985.25	CELHIE_20315 "CELHIE_19695"		IDEEIC_05000 "IDEEIC_23155" "IDEEIC_05005" "IDEEIC_08525" "IDEEIC_36625"					HINIML_04735 "HINIML_09250" "HINIML_20195" "HINIML_02495" "HINIML_09235" "HINIML_10420" "HINIML_08140" "HINIML_00470" "HINIML_08330" "HINIML_04005" "HINIML_26955" "HINIML_21460" "HINIML_11780" "HINIML_16945" "HINIML_24775" "HINIML_13980" "HINIML_12125"			HHHLJI_38995					PGJNPL_09100	DALMIN_16200 "DALMIN_36370" "DALMIN_16205" "DALMIN_04425" "DALMIN_02265"	PLEFJJ_10465		ICMALK_34435	KLIBNO_29190		KMCNJH_06695 "KMCNJH_11715" "KMCNJH_03085" "KMCNJH_30295" "KMCNJH_15485" "KMCNJH_09750" "KMCNJH_21020" "KMCNJH_25265" "KMCNJH_17265" "KMCNJH_16110"	FOJNMI_03020		FANLCI_30205 "FANLCI_09260" "FANLCI_30200"		HIIMJE_05330 "HIIMJE_02690"				NOILEF_12835 "NOILEF_04120" "NOILEF_08725" "NOILEF_27325" "NOILEF_19860"	JIACOL_28485	GONNOF_38725		JABCNB_06730		FNPNHF_35760	GOGEIC_36595
MHKAAN_20875	shell	Methyltransferase	61	111	1.82	NA	NA	134	809	651.62																					KLIBNO_29660 "KLIBNO_30985" "KLIBNO_28310"						IEMGOL_18235	HIIMJE_02790						GONNOF_33885
MHKAAN_25440	cloud	hypothetical protein	1	1	1	NA	NA	152	152	152
MHKAAN_25760	cloud	Filamentous hemagglutinin N-terminaldomain-containing protein	1	1	1	NA	NA	2396	2396	2396
MHKAAN_26725	cloud	DUF2892 domain-containing protein	1	1	1	NA	NA	653	653	653
MHKAAN_28195	cloud	Transmembrane protein	1	1	1	NA	NA	407	407	407
MHKAAN_29330	cloud	SLH domain-containing protein	1	1	1	NA	NA	1850	1850	1850
MHKAAN_29980	shell	PAS domain-containing protein	32	32	1	NA	NA	2678	2861	2692.34
MHKAAN_31130	cloud	hypothetical protein	1	1	1	NA	NA	149	149	149
MHKAAN_31775	cloud	Nucleotidyltransferase	1	1	1	NA	NA	797	797	797
MHKAAN_32095	cloud	hypothetical protein	1	1	1	NA	NA	383	383	383
MHKAAN_32260	cloud	hypothetical protein	1	1	1	NA	NA	1466	1466	1466
MHKAAN_32425	cloud	hypothetical protein	1	1	1	NA	NA	446	446	446
MHKAAN_32910	cloud	hypothetical protein	1	1	1	NA	NA	233	233	233
JBFGCH_07295	cloud	Crp/Fnr family transcriptional regulator	1	1	1	NA	NA	713	713	713
JBFGCH_08600	cloud	hypothetical protein	1	1	1	NA	NA	146	146	146
JBFGCH_10365	cloud	hypothetical protein	1	1	1	NA	NA	449	449	449
JBFGCH_11010	cloud	hypothetical protein	1	1	1	NA	NA	110	110	110
JBFGCH_11170	cloud	PAS fold-3 domain protein	1	1	1	NA	NA	335	335	335
JBFGCH_15715	cloud	hypothetical protein	5	5	1	NA	NA	173	206	186.8
JBFGCH_19320	cloud	hypothetical protein	2	2	1	NA	NA	149	155	152
IFNMJL_06140	cloud	5-nucleotid-C domain-containing protein	2	2	1	NA	NA	1040	1040	1040
IFNMJL_07600	cloud	hypothetical protein	1	1	1	NA	NA	644	644	644
IFNMJL_10505	cloud	Tn7-like transposition protein A	4	4	1	NA	NA	821	821	821
IFNMJL_12125	cloud	BrnT family toxin	1	1	1	NA	NA	197	197	197
IFNMJL_13915	cloud	Beta-ketoacyl synthase	2	3	1.5	NA	NA	1568	5300	3815
IFNMJL_14880	cloud	hypothetical protein	3	3	1	NA	NA	122	122	122
IFNMJL_16545	cloud	DUF1003 domain-containing protein	1	1	1	NA	NA	398	398	398
IFNMJL_16710	cloud	non-ribosomal peptide synthetase	2	2	1	NA	NA	2396	2930	2663
IFNMJL_16870	cloud	Transposase	8	8	1	NA	NA	248	248	248
IFNMJL_18185	cloud	hypothetical protein	1	1	1	NA	NA	173	173	173
IFNMJL_18505	cloud	hypothetical protein	1	1	1	NA	NA	200	200	200
IFNMJL_18670	cloud	hypothetical protein	1	1	1	NA	NA	284	284	284
EBFIBA_15745	shell	DUF1802 domain-containing protein	10	10	1	NA	NA	1355	1415	1380.8
EBFIBA_16400	cloud	hypothetical protein	1	1	1	NA	NA	149	149	149
EBFIBA_16730	cloud	Lipase-3 domain-containing protein	1	1	1	NA	NA	1061	1061	1061
EBFIBA_17875	cloud	hypothetical protein	1	1	1	NA	NA	206	206	206
EBFIBA_18195	cloud	hypothetical protein	1	1	1	NA	NA	137	137	137
EBFIBA_19180	cloud	hypothetical protein	1	1	1	NA	NA	230	230	230
EBFIBA_22605	cloud	hypothetical protein	1	1	1	NA	NA	281	281	281
EBFIBA_23740	cloud	hypothetical protein	1	1	1	NA	NA	269	269	269
EBFIBA_24380	cloud	Filamentous hemagglutinin	1	1	1	NA	NA	3017	3017	3017
EBFIBA_26685	cloud	hypothetical protein	2	2	1	NA	NA	119	119	119
EBFIBA_27675	cloud	Glycosyltransferase	1	1	1	NA	NA	1097	1097	1097
EBFIBA_27855	cloud	hypothetical protein	1	1	1	NA	NA	185	185	185
EBFIBA_28510	cloud	hypothetical protein	1	1	1	NA	NA	263	263	263
CDMKPB_07235	cloud	hypothetical protein	1	1	1	NA	NA	491	491	491
CDMKPB_13875	cloud	hypothetical protein	4	4	1	NA	NA	401	422	406.25
CDMKPB_14855	shell	hypothetical protein	6	6	1	NA	NA	131	131	131
CDMKPB_15830	cloud	hypothetical protein	4	4	1	NA	NA	164	164	164
CDMKPB_19085	cloud	Hypoth-Ymh domain-containing protein	6	6	1	NA	NA	320	950	825.5
CDMKPB_19415	persistent	DUF1823 domain-containing protein	209	209	1	NA	NA	365	455	378.61	CELHIE_16505	LHDGGN_07730	IDEEIC_21465	KBCHIJ_22755	ODFBCE_12740	LPAJCM_11070	LCGOEN_15980	HINIML_06340	JNDFOL_03660	MHENCL_07335	HHHLJI_06620	KCMCKM_13265	OGLEOC_10955	OLDOOC_12725	DPKOMB_26150	PGJNPL_08060	DALMIN_18415	PLEFJJ_32430	ICBPAA_13535	ICMALK_14905	KLIBNO_14685	KCJPCC_28480	KMCNJH_09550	FOJNMI_38435	COEKAP_28020	FANLCI_08135	IEMGOL_31325	HIIMJE_05000	DJFFKG_34650	MNCOJI_32680	HBCKDH_26005	NOILEF_15415	JIACOL_15655	GONNOF_13420	PJOIHB_09530	JABCNB_20430	EPBKIH_32295	FNPNHF_22365	GOGEIC_21275
CDMKPB_19750	cloud	hypothetical protein	1	1	1	NA	NA	173	173	173
CDMKPB_20905	shell	Gas vesicle protein GvpK	88	88	1	NA	NA	434	437	434.17	CELHIE_12325				ODFBCE_22255							KCMCKM_02295		OLDOOC_02695		PGJNPL_21265				ICMALK_34980	KLIBNO_18015	KCJPCC_06625				FANLCI_04800				MNCOJI_21755				GONNOF_32945	PJOIHB_16960		EPBKIH_20345
LCGOEN_24780	cloud	hypothetical protein	1	1	1	NA	NA	1016	1016	1016							LCGOEN_24780
LCGOEN_25925	cloud	DEAD/DEAH box helicase family protein	1	1	1	NA	NA	2537	2537	2537							LCGOEN_25925
LCGOEN_26405	cloud	hypothetical protein	3	3	1	NA	NA	92	92	92							LCGOEN_26405																KMCNJH_16140	FOJNMI_25570
LCGOEN_26565	cloud	Peptidase families S8 and S53	5	5	1	NA	NA	2282	2306	2291							LCGOEN_26565						OGLEOC_36900					PLEFJJ_33595					KMCNJH_16315	FOJNMI_40205
LCGOEN_26725	shell	ABC-type tungstate transport system, permeasecomponent TupA	21	21	1	NA	NA	833	887	880.71							LCGOEN_26725		JNDFOL_04185									PLEFJJ_32840					KMCNJH_16485	FOJNMI_07600			IEMGOL_26250						JIACOL_04140					FNPNHF_19800	GOGEIC_23845
LCGOEN_26885	shell	ABC-transp-aux domain-containing protein	19	19	1	NA	NA	1718	1778	1746.11					ODFBCE_31260	LPAJCM_27030	LCGOEN_26885		JNDFOL_25135	MHENCL_16890		KCMCKM_13860	OGLEOC_11640	OLDOOC_28860		PGJNPL_06930							KMCNJH_33250	FOJNMI_29930	COEKAP_30630					MNCOJI_21380			JIACOL_16785		PJOIHB_26395		EPBKIH_19970	FNPNHF_06975	GOGEIC_03040
LCGOEN_29555	cloud	Major sperm protein	3	3	1	NA	NA	365	365	365							LCGOEN_29555																KMCNJH_08365	FOJNMI_36065
LCGOEN_30035	cloud	Cytochrome P450	3	3	1	NA	NA	1424	1424	1424							LCGOEN_30035																KMCNJH_16855	FOJNMI_07230
LCGOEN_30690	shell	DUF1400 domain-containing protein	12	12	1	NA	NA	515	611	539.25						LPAJCM_02510	LCGOEN_30690		JNDFOL_01545	MHENCL_13575			OGLEOC_08800										KMCNJH_18445	FOJNMI_05625	COEKAP_21035								JIACOL_08290					FNPNHF_28345	GOGEIC_15270
LCGOEN_30850	cloud	hypothetical protein	3	3	1	NA	NA	98	98	98							LCGOEN_30850																KMCNJH_24585	FOJNMI_13820
LCGOEN_31010	cloud	DUF1273 domain-containing protein	3	3	1	NA	NA	506	506	506							LCGOEN_31010																KMCNJH_11460	FOJNMI_30165
LCGOEN_32290	cloud	ATP-binding protein	5	5	1	NA	NA	1358	1376	1365.2							LCGOEN_32290											PLEFJJ_35585					KMCNJH_14020	FOJNMI_08260	COEKAP_17505
LCGOEN_32450	cloud	Periplasmic protein	3	3	1	NA	NA	176	176	176							LCGOEN_32450																KMCNJH_13860	FOJNMI_08420
LCGOEN_35025	shell	Phage protein	25	25	1	NA	NA	419	425	422.36	CELHIE_25125						LCGOEN_35025																KMCNJH_39970	FOJNMI_39130
LCGOEN_35185	cloud	DUF4386 domain-containing protein	5	5	1	NA	NA	248	734	636.8				KBCHIJ_29640			LCGOEN_35185		JNDFOL_23275														KMCNJH_26940	FOJNMI_25265
LCGOEN_36145	cloud	hypothetical protein	3	3	1	NA	NA	314	314	314							LCGOEN_36145																KMCNJH_40615	FOJNMI_40525
LCGOEN_37275	cloud	Choice-of-anchor A family protein	11	11	1	NA	NA	1991	2102	2054.82							LCGOEN_37275		JNDFOL_06075	MHENCL_08370			OGLEOC_04040										KMCNJH_11960	FOJNMI_30600	COEKAP_00300								JIACOL_19070					FNPNHF_24345	GOGEIC_19285
LCGOEN_37445	cloud	Pentapeptide repeat-containing protein	3	3	1	NA	NA	650	650	650							LCGOEN_37445																KMCNJH_18595	FOJNMI_05480
LCGOEN_38245	shell	DUF760 domain-containing protein	8	8	1	NA	NA	347	347	347							LCGOEN_38245		JNDFOL_12485	MHENCL_34060			OGLEOC_23830										KMCNJH_34495	FOJNMI_28675	COEKAP_25295
LCGOEN_39915	cloud	NHLP family bacteriocin export ABC transporterpeptidase/permease/ATPase subunit	5	5	1	NA	NA	2261	2261	2261							LCGOEN_39915				HHHLJI_31620												KMCNJH_38390	FOJNMI_33345	COEKAP_37535
FOJNMI_11160	cloud	hypothetical protein	2	2	1	NA	NA	146	146	146																							KMCNJH_24170	FOJNMI_11160
FOJNMI_12300	cloud	hypothetical protein	1	1	1	NA	NA	560	560	560																								FOJNMI_12300
FOJNMI_14870	cloud	hypothetical protein	3	3	1	NA	NA	110	110	110							LCGOEN_02970																KMCNJH_07655	FOJNMI_14870
FOJNMI_16165	cloud	Sigma70-r2 domain-containing protein	1	1	1	NA	NA	431	431	431																								FOJNMI_16165
FOJNMI_19680	shell	DUF3095 domain-containing protein	6	6	1	NA	NA	1163	1163	1163							LCGOEN_23635																KMCNJH_13360	FOJNMI_19680									JIACOL_03300					FNPNHF_25295	GOGEIC_18335
FOJNMI_21470	cloud	Tetratricopeptide repeat protein	3	3	1	NA	NA	638	638	638							LCGOEN_22410																KMCNJH_34760	FOJNMI_21470
FOJNMI_22430	cloud	DUF5837 domain-containing protein	3	3	1	NA	NA	248	248	248							LCGOEN_31530																KMCNJH_08880	FOJNMI_22430
FOJNMI_23240	shell	Sensor histidine kinase	12	12	1	NA	NA	1130	1130	1130						LPAJCM_25170	LCGOEN_22375		JNDFOL_10270	MHENCL_01010			OGLEOC_33685										KMCNJH_37625	FOJNMI_23240	COEKAP_31350								JIACOL_14325					FNPNHF_15355	GOGEIC_28285
FOJNMI_23575	cloud	WD domain, G-beta repeat protein	3	3	1	NA	NA	1439	3653	2874							LCGOEN_15450				HHHLJI_12730													FOJNMI_23575
NCOPNP_25485	cloud	HEAT repeat domain-containing protein	1	1	1	NA	NA	3257	3257	3257
NCOPNP_26620	cloud	Class IIb bacteriocin, lactobin A/cerein 7Bfamily	1	1	1	NA	NA	203	203	203
NCOPNP_29355	cloud	hypothetical protein	3	3	1	NA	NA	428	431	430
NCOPNP_30320	cloud	MARVEL domain-containing protein	3	3	1	NA	NA	308	329	322							LCGOEN_11380																	FOJNMI_13765
NCOPNP_30800	cloud	hypothetical protein	2	2	1	NA	NA	545	566	555.5										MHENCL_14740
NCOPNP_31125	cloud	Starch binding domain-containing protein	1	1	1	NA	NA	257	257	257
NCOPNP_32735	cloud	DUF4760 domain-containing protein	1	1	1	NA	NA	497	497	497
NCOPNP_33220	cloud	Similarity	1	1	1	NA	NA	476	476	476
NCOPNP_34195	cloud	Swt1 family HEPN domain-containing protein	1	1	1	NA	NA	743	743	743
NCOPNP_34685	shell	magnesium transporter	9	10	1.11	NA	NA	305	1397	1089.5
NCOPNP_35005	cloud	Hemagglutinin	3	3	1	NA	NA	314	317	316									JNDFOL_15580																COEKAP_23875
NCOPNP_35165	cloud	CHAT domain-containing protein	1	1	1	NA	NA	3707	3707	3707
NCOPNP_35485	cloud	GGDEF domain-containing protein	1	1	1	NA	NA	1748	1748	1748
OFNBDD_00195	shell	DUF4258 domain-containing protein	18	18	1	NA	NA	260	260	260															DPKOMB_27830				ICBPAA_25695	ICMALK_11380	KLIBNO_04400	KCJPCC_01900				FANLCI_20775	IEMGOL_20855	HIIMJE_01325				NOILEF_08160		GONNOF_03535
OFNBDD_02925	cloud	hypothetical protein	1	1	1	NA	NA	263	263	263
OFNBDD_03090	cloud	Glycosyl transferase	11	11	1	NA	NA	941	944	941.55																					KLIBNO_06835	KCJPCC_03400				FANLCI_15840		HIIMJE_25325				NOILEF_32690
OFNBDD_03255	cloud	Cysteine-rich small domain protein	1	1	1	NA	NA	224	224	224
OFNBDD_03580	shell	HTH cro/C1-type domain-containing protein	14	14	1	NA	NA	3518	3521	3518.21															DPKOMB_16050				ICBPAA_12090		KLIBNO_19740					FANLCI_02350		HIIMJE_09025				NOILEF_27710
EHEEIJ_35065	cloud	HEAT repeat domain-containing protein	1	1	1	NA	NA	737	737	737
EGIAPC_00120	cloud	Plug domain-containing protein	3	3	1	NA	NA	515	590	551
EGIAPC_05965	cloud	hypothetical protein	1	1	1	NA	NA	224	224	224
EGIAPC_07765	cloud	Holin	5	5	1	NA	NA	272	272	272
EGIAPC_13680	cloud	Transcriptional regulator	1	1	1	NA	NA	335	335	335
EGIAPC_14970	cloud	hypothetical protein	1	1	1	NA	NA	218	218	218
HMAMGG_04025	cloud	hypothetical protein	1	1	1	NA	NA	380	380	380
HMAMGG_05800	cloud	MFS domain-containing protein	2	2	1	NA	NA	1535	1547	1541
HMAMGG_06780	cloud	P/Homo B domain-containing protein	1	1	1	NA	NA	2042	2042	2042
HMAMGG_07765	cloud	AbrB family transcriptional regulator	1	1	1	NA	NA	1181	1181	1181
HMAMGG_07925	cloud	Polyketide synthase	3	3	1	NA	NA	3488	3494	3490																		PLEFJJ_00525
HMAMGG_08725	cloud	Uma2 domain-containing protein	1	1	1	NA	NA	542	542	542
HMAMGG_09530	cloud	hypothetical protein	1	1	1	NA	NA	254	254	254
HMAMGG_09865	cloud	Short-chain dehydrogenase	1	1	1	NA	NA	9389	9389	9389
HMAMGG_10030	cloud	ABC transporter substrate-binding protein	1	1	1	NA	NA	2519	2519	2519
HMAMGG_10190	cloud	Secreted protein	1	1	1	NA	NA	338	338	338
HMAMGG_10835	cloud	PMT-2 domain-containing protein	4	4	1	NA	NA	1616	1616	1616
HMAMGG_11320	cloud	Transposase	1	1	1	NA	NA	203	203	203
HMAMGG_11835	shell	Nucleotidyltransferase	28	35	1.25	NA	NA	185	761	513.11				KBCHIJ_26290																ICMALK_13875							IEMGOL_23010	HIIMJE_10720			HBCKDH_27815			GONNOF_29615
HMAMGG_12160	cloud	DUF928 domain-containing protein	2	2	1	NA	NA	776	779	777.5
HMAMGG_12815	cloud	ABC transporter substrate-binding protein	1	1	1	NA	NA	1559	1559	1559
HMAMGG_14770	cloud	Protein kinase domain-containing protein	1	1	1	NA	NA	1625	1625	1625
HMAMGG_15100	cloud	DUF6745 domain-containing protein	1	1	1	NA	NA	1223	1223	1223
HMAMGG_17060	cloud	ANAPC4-WD40 domain-containing protein	1	1	1	NA	NA	5276	5276	5276
HMAMGG_17540	cloud	Cytochrome c domain-containing protein	2	2	1	NA	NA	2063	2072	2067.5
HMAMGG_17700	cloud	Hemolysin D	1	1	1	NA	NA	1412	1412	1412
HMAMGG_18500	cloud	DUF1868 domain-containing protein	1	1	1	NA	NA	743	743	743
PBBGCL_08215	cloud	hypothetical protein	1	1	1	NA	NA	137	137	137
PBBGCL_08535	cloud	TMV resistance protein N-like	1	1	1	NA	NA	293	293	293
PBBGCL_08700	cloud	MCE family protein	5	5	1	NA	NA	1535	1562	1551.8
PBBGCL_09180	cloud	hypothetical protein	1	1	1	NA	NA	185	185	185
PBBGCL_10310	cloud	lasso peptide isopeptide bond-forming cyclase	2	2	1	NA	NA	1904	1907	1905.5																																NOILEF_02870
PBBGCL_10470	cloud	DUF4625 domain-containing protein	1	1	1	NA	NA	515	515	515
PBBGCL_11280	cloud	hypothetical protein	1	1	1	NA	NA	155	155	155
PBBGCL_12250	cloud	Tyr recombinase domain-containing protein	1	1	1	NA	NA	1667	1667	1667
PBBGCL_12570	cloud	Transcriptional regulator	1	1	1	NA	NA	170	170	170
PBBGCL_12735	cloud	late competence development ComFB family protein	5	5	1	NA	NA	353	359	357.8
PBBGCL_13225	cloud	hypothetical protein	1	1	1	NA	NA	143	143	143
PBBGCL_14855	cloud	ParM/StbA family protein	1	1	1	NA	NA	1151	1151	1151
PBBGCL_15180	cloud	PAS domain-containing protein	1	1	1	NA	NA	308	308	308
PBBGCL_16830	cloud	DUF2922 domain-containing protein	1	1	1	NA	NA	194	194	194
PBBGCL_17000	cloud	hypothetical protein	1	1	1	NA	NA	137	137	137
PBBGCL_17805	cloud	BrnT family toxin	1	1	1	NA	NA	167	167	167
PBBGCL_18625	cloud	hypothetical protein	1	1	1	NA	NA	254	254	254
PBBGCL_18790	cloud	EamA family transporter	1	1	1	NA	NA	407	407	407
PBBGCL_21375	cloud	CRISPR-associated protein	1	1	1	NA	NA	398	398	398
PBBGCL_22510	cloud	T2SSG domain-containing protein	1	1	1	NA	NA	638	638	638
PBBGCL_23320	shell	Putative radical SAM protein	19	19	1	NA	NA	629	1604	1537.53			IDEEIC_09950				LCGOEN_38335			MHENCL_32175							DALMIN_07440	PLEFJJ_05320					KMCNJH_34260	FOJNMI_28915									JIACOL_21940			JABCNB_25055		FNPNHF_17540	GOGEIC_26110
LOFHHK_28840	shell	hypothetical protein	8	8	1	NA	NA	638	677	647.38
LOFHHK_29965	cloud	hypothetical protein	6	6	1	NA	NA	752	752	752
LOFHHK_30125	cloud	hypothetical protein	6	6	1	NA	NA	407	407	407
LOFHHK_30285	cloud	helix-turn-helix domain-containing protein	6	6	1	NA	NA	227	227	227
LOFHHK_30445	cloud	hypothetical protein	6	6	1	NA	NA	386	386	386
LOFHHK_30605	cloud	helix-turn-helix domain-containing protein	6	6	1	NA	NA	245	245	245
LOFHHK_30765	cloud	dynamin family protein	7	7	1	NA	NA	2066	2066	2066
LOFHHK_38710	cloud	hypothetical protein	3	3	1	NA	NA	263	263	263
ILICGO_00330	cloud	hypothetical protein	1	1	1	NA	NA	563	563	563
ILICGO_00810	cloud	Holliday junction resolvase	3	3	1	NA	NA	251	377	327
MHKAAN_02645	cloud	hypothetical protein	1	1	1	NA	NA	326	326	326
MHKAAN_03135	cloud	hypothetical protein	1	1	1	NA	NA	167	167	167
MHKAAN_04620	cloud	hypothetical protein	1	1	1	NA	NA	104	104	104
MHKAAN_07395	cloud	DUF4132 domain-containing protein	1	1	1	NA	NA	2711	2711	2711
MHKAAN_08710	cloud	type I restriction-modification system subunit M	7	7	1	NA	NA	317	1595	1386.29									JNDFOL_05870									PLEFJJ_26795
MHKAAN_09195	cloud	hypothetical protein	1	1	1	NA	NA	149	149	149
MHKAAN_11125	cloud	hypothetical protein	1	1	1	NA	NA	248	248	248
MHKAAN_11780	cloud	UDP-glucose 4-epimerase	1	1	1	NA	NA	1031	1031	1031
MHKAAN_13735	cloud	Leucine Rich Repeat (LRR)-containing protein	1	1	1	NA	NA	1262	1262	1262
MHKAAN_16350	shell	HSDR-N-2 domain-containing protein	8	8	1	NA	NA	740	740	740
MHKAAN_16510	cloud	Tetratricopeptide TPR_2	1	1	1	NA	NA	1241	1241	1241
FPLADJ_24620	cloud	hypothetical protein	1	1	1	NA	NA	581	581	581
FPLADJ_26725	cloud	Conserved domain protein	2	2	1	NA	NA	176	182	179
FPLADJ_26885	cloud	hypothetical protein	1	1	1	NA	NA	2672	2672	2672
FPLADJ_27850	cloud	hypothetical protein	2	2	1	NA	NA	290	347	318.5
FPLADJ_30140	cloud	YolD-like family protein	1	1	1	NA	NA	329	329	329
FPLADJ_34860	cloud	beta-eliminating lyase-related protein	2	2	1	NA	NA	122	875	498.5
FPLADJ_37620	cloud	FG-GAP-like repeat-containing protein	1	1	1	NA	NA	7715	7715	7715
FPLADJ_37780	cloud	hypothetical protein	1	1	1	NA	NA	170	170	170
BDHPCI_06865	shell	DNA-binding response regulator, OmpR family,containings REC and winged-helix	34	34	1	NA	NA	1613	1637	1615.21	CELHIE_17560																														HBCKDH_17465
BDHPCI_09030	cloud	Integrase	3	3	1	NA	NA	1409	1409	1409
BDHPCI_09360	persistent	Hydrogenase maturation factor HybG, HypC/HupFfamily	207	207	1	NA	NA	245	335	259.12	CELHIE_29505	LHDGGN_25415	IDEEIC_29750	KBCHIJ_01605	ODFBCE_04365	LPAJCM_32455	LCGOEN_21310	HINIML_16220	JNDFOL_11515	MHENCL_32370	HHHLJI_13345	KCMCKM_22825	OGLEOC_34095	OLDOOC_33425	DPKOMB_03880	PGJNPL_24155	DALMIN_29535	PLEFJJ_30815	ICBPAA_08770	ICMALK_25270	KLIBNO_25835	KCJPCC_13735	KMCNJH_05135	FOJNMI_00435	COEKAP_21320	FANLCI_24755	IEMGOL_08300	HIIMJE_12545	DJFFKG_32985	MNCOJI_27635	HBCKDH_00740	NOILEF_07735	JIACOL_36410	GONNOF_32155	PJOIHB_35045	JABCNB_18930	EPBKIH_26915	FNPNHF_12875	GOGEIC_30775
BDHPCI_10190	shell	Calcium-binding protein	96	96	1	NA	NA	866	878	867.56
BDHPCI_10525	persistent	NAD(P)H-quinone oxidoreductase subunit 5	208	208	1	NA	NA	1835	2111	2094.18	CELHIE_13280	LHDGGN_19725	IDEEIC_30055	KBCHIJ_27200	ODFBCE_09395	LPAJCM_00190	LCGOEN_37400	HINIML_19640	JNDFOL_26310	MHENCL_15115	HHHLJI_27530	KCMCKM_03070	OGLEOC_18970	OLDOOC_03170	DPKOMB_18685	PGJNPL_26025	DALMIN_29840	PLEFJJ_16825	ICBPAA_07595	ICMALK_30870	KLIBNO_16525	KCJPCC_16190	KMCNJH_30695	FOJNMI_09170	COEKAP_24625	FANLCI_06025	IEMGOL_23865	HIIMJE_08780	DJFFKG_09990	MNCOJI_00895	HBCKDH_09675	NOILEF_26125	JIACOL_27885	GONNOF_37360	PJOIHB_27985	JABCNB_02925	EPBKIH_00895	FNPNHF_02930	GOGEIC_07105
BDHPCI_11020	cloud	hypothetical protein	4	4	1	NA	NA	140	167	146.75
BDHPCI_11190	shell	CopG family transcriptional regulator	46	53	1.15	NA	NA	173	224	179.4						LPAJCM_01360					HHHLJI_15795																				HBCKDH_19515
BDHPCI_13560	cloud	hypothetical protein	1	1	1	NA	NA	374	374	374
BDHPCI_13915	cloud	Helix-turn-helix domain-containing protein	2	2	1	NA	NA	377	545	461
BDHPCI_15220	cloud	hypothetical protein	1	1	1	NA	NA	320	320	320
BDHPCI_19800	cloud	Transcriptional regulator	3	3	1	NA	NA	125	125	125
MDBABO_29610	cloud	hypothetical protein	1	1	1	NA	NA	221	221	221
MDBABO_30435	cloud	Trypsin-like peptidase domain-containing protein	10	10	1	NA	NA	4193	4262	4219.1
MDBABO_30600	cloud	hypothetical protein	1	1	1	NA	NA	215	215	215
MDBABO_33670	cloud	Filamentous hemagglutinin outer membrane protein	3	3	1	NA	NA	2336	2417	2390
MDBABO_34325	cloud	Transposase	1	1	1	NA	NA	98	98	98
GKMICM_01930	shell	Acyl transferase domain in polyketide synthase(PKS) enzymes	72	73	1.01	NA	NA	356	4973	4755.68					ODFBCE_34355	LPAJCM_14305	LCGOEN_17670		JNDFOL_09775			KCMCKM_21320	OGLEOC_00260	OLDOOC_34030		PGJNPL_17075							KMCNJH_06215	FOJNMI_34760	COEKAP_14825					MNCOJI_16605			JIACOL_17585		PJOIHB_18920		EPBKIH_15765	FNPNHF_18465	GOGEIC_25180
GKMICM_03230	cloud	Methyl-accepting chemotaxis protein	1	1	1	NA	NA	1205	1205	1205
GKMICM_05665	cloud	hypothetical protein	1	1	1	NA	NA	212	212	212
GKMICM_06800	cloud	NHLP family bacteriocin export ABC transporterpeptidase/permease/ATPase subunit	1	1	1	NA	NA	2240	2240	2240
GKMICM_07455	cloud	hypothetical protein	1	1	1	NA	NA	278	278	278
GKMICM_07780	cloud	hypothetical protein	1	1	1	NA	NA	266	266	266
DGJADH_27595	cloud	hypothetical protein	4	4	1	NA	NA	209	224	212.75
NABOJO_01980	cloud	Amino acid adenylation domain-containing protein	1	1	1	NA	NA	4637	4637	4637
NABOJO_05725	cloud	SGNH/GDSL hydrolase family protein	1	1	1	NA	NA	1202	1202	1202
NABOJO_09280	cloud	hypothetical protein	1	1	1	NA	NA	605	605	605
MHENCL_27415	cloud	hypothetical protein	1	1	1	NA	NA	170	170	170										MHENCL_27415
MHENCL_27580	cloud	Filamentous hemagglutinin N-terminaldomain-containing protein	1	1	1	NA	NA	2828	2828	2828										MHENCL_27580
MHENCL_28075	cloud	GUN4 domain-containing protein	2	2	1	NA	NA	1754	2918	2336										MHENCL_28075																	IEMGOL_32515
MHENCL_29035	cloud	VWA containing CoxE family protein	1	1	1	NA	NA	1133	1133	1133										MHENCL_29035
MHENCL_29220	persistent	ABC-type multidrug transport system, ATPase andpermease component	209	210	1	NA	NA	242	2075	1721.91	CELHIE_26225	LHDGGN_12920	IDEEIC_25850	KBCHIJ_24895	ODFBCE_27630	LPAJCM_32565	LCGOEN_08415	HINIML_08005	JNDFOL_14445	MHENCL_29220	HHHLJI_02920	KCMCKM_21510	OGLEOC_00990	OLDOOC_38630	DPKOMB_11360	PGJNPL_19435	DALMIN_25185	PLEFJJ_24320	ICBPAA_15595	ICMALK_29875	KLIBNO_08290	KCJPCC_09250	KMCNJH_02610	FOJNMI_37540	COEKAP_10170	FANLCI_14390	IEMGOL_17170	HIIMJE_25555	DJFFKG_33475	MNCOJI_16795	HBCKDH_24895	NOILEF_08370	JIACOL_07700	GONNOF_17890	PJOIHB_08230	JABCNB_28890	EPBKIH_15955	FNPNHF_09055	GOGEIC_00975
MHENCL_32105	cloud	Cation:proton antiporter	1	1	1	NA	NA	257	257	257										MHENCL_32105
MHENCL_33740	shell	DUF106 domain-containing protein	12	12	1	NA	NA	761	767	762.5						LPAJCM_33195	LCGOEN_27450		JNDFOL_18770	MHENCL_33740			OGLEOC_30705										KMCNJH_11400	FOJNMI_30110	COEKAP_32885								JIACOL_13185					FNPNHF_14430	GOGEIC_29215
MHENCL_34645	cloud	Ovule protein	1	1	1	NA	NA	278	278	278										MHENCL_34645
MHENCL_35300	cloud	Rhs family protein	1	1	1	NA	NA	1148	1148	1148										MHENCL_35300
MHENCL_35465	shell	Integrase	8	8	1	NA	NA	689	1058	978.12							LCGOEN_35815			MHENCL_35465				OLDOOC_01915									KMCNJH_40345	FOJNMI_40015
MHENCL_35635	cloud	DUF4912 domain-containing protein	1	1	1	NA	NA	674	674	674										MHENCL_35635
HHHLJI_00025	shell	Isoprenylcysteine carboxylmethyltransferasefamily protein	17	18	1.06	NA	NA	239	683	577.5			IDEEIC_33100		ODFBCE_15805						HHHLJI_00025			OLDOOC_18480			DALMIN_34390			ICMALK_35965															PJOIHB_04280	JABCNB_35350
HHHLJI_00670	cloud	Transcriptional regulator	1	1	1	NA	NA	164	164	164											HHHLJI_00670
HHHLJI_01635	cloud	Conserved domain protein	1	1	1	NA	NA	695	695	695											HHHLJI_01635
HHHLJI_02285	cloud	Cilia- and flagella-associated protein 299	4	4	1	NA	NA	743	749	746.75											HHHLJI_02285
HHHLJI_02450	cloud	DNA-binding protein	1	1	1	NA	NA	209	209	209											HHHLJI_02450
HHHLJI_02610	cloud	Metal-binding protein	1	1	1	NA	NA	452	452	452											HHHLJI_02610
HHHLJI_02770	cloud	Phage protein	1	1	1	NA	NA	353	353	353											HHHLJI_02770
HHHLJI_05045	cloud	Putative signal transduction protein with Nachtdomain	1	1	1	NA	NA	2585	2585	2585											HHHLJI_05045
HHHLJI_06520	cloud	Involucrin	1	1	1	NA	NA	341	341	341											HHHLJI_06520
HHHLJI_07330	cloud	Phage protein	1	1	1	NA	NA	170	170	170											HHHLJI_07330
DJFFKG_27610	cloud	response regulator	7	7	1	NA	NA	377	377	377			IDEEIC_04515						JNDFOL_23920				OGLEOC_16955				DALMIN_05865								COEKAP_04755				DJFFKG_27610							JABCNB_03845
DJFFKG_27935	cloud	cyanoexosortase A system-associated protein	1	1	1	NA	NA	632	632	632																													DJFFKG_27935
DJFFKG_28750	cloud	helix-turn-helix domain-containing protein	1	1	1	NA	NA	341	341	341																													DJFFKG_28750
DJFFKG_28915	cloud	EAL domain-containing protein	1	1	1	NA	NA	374	374	374																													DJFFKG_28915
DJFFKG_30370	cloud	ATPase central domain-containing protein	2	2	1	NA	NA	2165	2192	2178.5																													DJFFKG_30370
DJFFKG_30530	cloud	AAA domain-containing protein	7	9	1.29	NA	NA	383	1820	1363.33							LCGOEN_35045			MHENCL_35735 "MHENCL_35730" "MHENCL_35740"													KMCNJH_39950	FOJNMI_39150	COEKAP_35760				DJFFKG_30530
DJFFKG_30850	cloud	hypothetical protein	1	1	1	NA	NA	3398	3398	3398																													DJFFKG_30850
DJFFKG_32140	cloud	pentapeptide repeat-containing protein	1	1	1	NA	NA	1103	1103	1103																													DJFFKG_32140
DJFFKG_32465	shell	UBX domain-containing protein	10	10	1	NA	NA	326	650	523.1										MHENCL_35160																			DJFFKG_32465				JIACOL_28295					FNPNHF_36955	GOGEIC_36920
DJFFKG_32660	cloud	hypothetical protein	1	1	1	NA	NA	1442	1442	1442																													DJFFKG_32660
DJFFKG_33975	cloud	hypothetical protein	1	1	1	NA	NA	152	152	152																													DJFFKG_33975
DJFFKG_34465	shell	TIGR04255 family protein	6	6	1	NA	NA	713	725	723			IDEEIC_22015								HHHLJI_09710						DALMIN_18970	PLEFJJ_11005											DJFFKG_34465							JABCNB_37060
DJFFKG_34630	cloud	hypothetical protein	1	1	1	NA	NA	191	191	191																													DJFFKG_34630
MNCOJI_00675	shell	Metalloprotease	12	12	1	NA	NA	548	593	589.25	CELHIE_25730		IDEEIC_14340		ODFBCE_24055						HHHLJI_16745	KCMCKM_02850		OLDOOC_16565		PGJNPL_29715	DALMIN_13140	PLEFJJ_07440												MNCOJI_00675					PJOIHB_21440		EPBKIH_00675
MNCOJI_01645	cloud	SPOR domain-containing protein	7	7	1	NA	NA	2081	2120	2099					ODFBCE_23095							KCMCKM_10730		OLDOOC_16320		PGJNPL_29475														MNCOJI_01645					PJOIHB_23015		EPBKIH_01645
MNCOJI_02610	cloud	DUF4292 domain-containing protein	3	3	1	NA	NA	578	578	578												KCMCKM_03565																		MNCOJI_02610							EPBKIH_03970
MNCOJI_03270	cloud	Glyco-hydro-32N domain-containing protein	3	3	1	NA	NA	908	908	908												KCMCKM_09215																		MNCOJI_03270							EPBKIH_03310
MNCOJI_05865	shell	Holin	12	12	1	NA	NA	455	476	456.75	CELHIE_14485					LPAJCM_11265						KCMCKM_25930				PGJNPL_10545				ICMALK_05355							IEMGOL_22765			MNCOJI_05865				GONNOF_00190	PJOIHB_20485		EPBKIH_05920
MNCOJI_06345	shell	Porin	11	11	1	NA	NA	1742	1763	1748.27			IDEEIC_35405								HHHLJI_03570	KCMCKM_25445		OLDOOC_08260		PGJNPL_22570	DALMIN_21820	PLEFJJ_30350											DJFFKG_31695	MNCOJI_06345						JABCNB_13915	EPBKIH_05440
MNCOJI_07150	cloud	Binary cytotoxin component	7	7	1	NA	NA	1208	1217	1213.14					ODFBCE_24780						HHHLJI_28230	KCMCKM_14360		OLDOOC_38560		PGJNPL_00170														MNCOJI_07150							EPBKIH_07150
GOCELE_24375	cloud	Transposase	1	1	1	NA	NA	215	215	215
GOCELE_26325	cloud	TetR family transcriptional regulator	3	3	1	NA	NA	542	623	596
GOCELE_28615	shell	signal peptide peptidase SppA	14	14	1	NA	NA	1040	1835	1776.5															DPKOMB_28150						KLIBNO_04730	KCJPCC_01560				FANLCI_21125		HIIMJE_30390				NOILEF_08915
GOCELE_29760	cloud	DUF1929 domain-containing protein	1	1	1	NA	NA	1355	1355	1355
ABAJCL_00270	shell	His-Xaa-Ser repeat protein HxsA	15	15	1	NA	NA	1511	1514	1512.4															DPKOMB_04220				ICBPAA_18755		KLIBNO_25500	KCJPCC_13460				FANLCI_25045		HIIMJE_12980				NOILEF_27010
ABAJCL_00770	shell	Transposase	12	12	1	NA	NA	719	719	719																					KLIBNO_14570	KCJPCC_26470				FANLCI_08260	IEMGOL_11735					NOILEF_19985
ABAJCL_02705	cloud	non-specific serine/threonine protein kinase	8	8	1	NA	NA	5663	5666	5663.38
ABAJCL_03520	cloud	DNA-directed DNA polymerase	4	4	1	NA	NA	404	404	404																						KCJPCC_01970					IEMGOL_30220					NOILEF_24500
ABAJCL_04005	cloud	COP23 domain-containing protein	2	3	1.5	NA	NA	572	578	575
ABAJCL_04980	cloud	Transcriptional regulator	1	1	1	NA	NA	950	950	950
ABAJCL_05790	cloud	hypothetical protein	1	1	1	NA	NA	170	170	170
ABAJCL_07560	cloud	nucleotidyl transferase AbiEii/AbiGii toxinfamily protein	6	6	1	NA	NA	833	842	835.5																												HIIMJE_11485
ABAJCL_09355	shell	4Fe-4S binding protein	8	8	1	NA	NA	1277	1277	1277
CKOHKG_26625	cloud	Asp-Arg-Hydrox domain-containing protein	5	5	1	NA	NA	1310	1322	1319.6
LKGCMF_05670	cloud	Ovule protein	7	7	1	NA	NA	224	224	224
GEEHGP_17625	cloud	YflT domain-containing protein	1	1	1	NA	NA	656	656	656
GEEHGP_17795	cloud	PNPLA domain-containing protein	1	1	1	NA	NA	1682	1682	1682
GEEHGP_18455	cloud	DUF4079 domain-containing protein	1	1	1	NA	NA	725	725	725
GEEHGP_18775	cloud	Coiled-coil domain-containing protein	1	1	1	NA	NA	812	812	812
GEEHGP_18935	cloud	Response regulatory domain-containing protein	1	1	1	NA	NA	257	257	257
GEEHGP_19100	cloud	DNA polymerase III	1	1	1	NA	NA	2303	2303	2303
GEEHGP_19420	cloud	GIY-YIG nuclease family protein	1	1	1	NA	NA	755	755	755
GEEHGP_19900	cloud	Putative L,D-transpeptidase YnhG	1	1	1	NA	NA	620	620	620
GEEHGP_20065	cloud	alpha-ketoglutarate-dependent dioxygenase AlkB	1	1	1	NA	NA	356	356	356
GEEHGP_20395	cloud	FGE-sulfatase domain-containing protein	1	1	1	NA	NA	1814	1814	1814
GEEHGP_21200	cloud	Calpain catalytic domain-containing protein	1	1	1	NA	NA	1817	1817	1817
GEEHGP_21370	cloud	PS-pyruv-trans domain-containing protein	1	1	1	NA	NA	1088	1088	1088
GEEHGP_22445	cloud	DUF5683 domain-containing protein	1	1	1	NA	NA	485	485	485
GEEHGP_23435	cloud	ABC transporter ATP-binding protein	1	1	1	NA	NA	938	938	938
GEEHGP_23600	cloud	Site-specific DNA-cytosine methylase	1	2	2	NA	NA	905	956	930.5
GEEHGP_24100	cloud	General secretion pathway protein H	1	1	1	NA	NA	575	575	575
GEEHGP_24430	cloud	WYL domain-containing protein	1	1	1	NA	NA	2075	2075	2075
GEEHGP_24590	cloud	DUF72 domain-containing protein	1	1	1	NA	NA	482	482	482
GEEHGP_25715	cloud	GHL10 domain-containing protein	3	3	1	NA	NA	2648	2657	2654
GEEHGP_27655	cloud	hypothetical protein	1	1	1	NA	NA	269	269	269
GEEHGP_28300	cloud	ABC transporter permease	1	1	1	NA	NA	242	242	242
GEEHGP_29445	cloud	hypothetical protein	1	1	1	NA	NA	548	548	548
GEEHGP_29775	persistent	type 2 isopentenyl-diphosphate Delta-isomerase	201	202	1	NA	NA	887	1217	1052.4	CELHIE_34055	LHDGGN_19015	IDEEIC_21895	KBCHIJ_25185	ODFBCE_04520	LPAJCM_24430	LCGOEN_30505	HINIML_03730	JNDFOL_00165	MHENCL_09680	HHHLJI_32750	KCMCKM_29830	OGLEOC_18585	OLDOOC_10560	DPKOMB_28155	PGJNPL_18735	DALMIN_18850	PLEFJJ_11145	ICBPAA_24895	ICMALK_27845	KLIBNO_04735	KCJPCC_01555	KMCNJH_24080	FOJNMI_02980	COEKAP_02715	FANLCI_21130	IEMGOL_25785	HIIMJE_30395	DJFFKG_25940	MNCOJI_14770	HBCKDH_26375	NOILEF_08910	JIACOL_03845	GONNOF_31105	PJOIHB_14835	JABCNB_29125	EPBKIH_14435	FNPNHF_32770	GOGEIC_10870
GEEHGP_30105	cloud	Acetyltransf-6 domain-containing protein	1	1	1	NA	NA	911	911	911
GEEHGP_30765	cloud	Mechanosensitive ion channel protein MscS	1	1	1	NA	NA	266	266	266
NDJABM_02905	cloud	hypothetical protein	5	5	1	NA	NA	188	188	188
AFHFHA_15290	cloud	Amidohydro-rel domain-containing protein	7	7	1	NA	NA	1538	1544	1541.43
AFHFHA_19170	cloud	hypothetical protein	1	1	1	NA	NA	251	251	251
AFHFHA_22585	shell	Fe2OG dioxygenase domain-containing protein	58	58	1	NA	NA	257	776	692.36
AFHFHA_22905	shell	DUF2157 domain-containing protein	30	31	1.03	NA	NA	155	521	483.16
AFHFHA_25000	shell	DEAD/DEAH box helicase family protein	12	14	1.17	NA	NA	527	1877	1728.93														OLDOOC_33770											COEKAP_03145											JABCNB_35465 "JABCNB_33210"
ACLDCG_14025	shell	VanZ domain-containing protein	62	62	1	NA	NA	323	428	397.56					ODFBCE_31405	LPAJCM_31470	LCGOEN_26365		JNDFOL_25040	MHENCL_16820		KCMCKM_13730	OGLEOC_11550										KMCNJH_27180	FOJNMI_28510	COEKAP_23500					MNCOJI_21250	HBCKDH_23780		JIACOL_30370				EPBKIH_19840	FNPNHF_03720	GOGEIC_06295
ACLDCG_18745	cloud	PEP-CTERM sorting domain-containing protein	2	2	1	NA	NA	710	710	710
ACLDCG_25545	cloud	hypothetical protein	3	3	1	NA	NA	305	410	375
ACLDCG_26050	cloud	hypothetical protein	2	2	1	NA	NA	176	176	176
ACLDCG_26210	cloud	hypothetical protein	2	2	1	NA	NA	248	248	248
CBLNFE_24450	cloud	DUF4278 domain-containing protein	3	3	1	NA	NA	305	305	305
CBLNFE_25090	cloud	hypothetical protein	2	2	1	NA	NA	179	179	179
CBLNFE_27525	cloud	Sideroflexin-2	1	1	1	NA	NA	242	242	242
CBLNFE_30250	shell	MarR family transcriptional regulator	8	8	1	NA	NA	509	509	509
CBLNFE_30420	cloud	hypothetical protein	3	3	1	NA	NA	374	431	412
CBLNFE_32710	cloud	hypothetical protein	5	5	1	NA	NA	122	965	791
CBLNFE_33675	shell	DUF1404 domain-containing protein	31	31	1	NA	NA	398	485	426.74
CBLNFE_35775	cloud	ABC transporter	3	3	1	NA	NA	698	698	698
CBLNFE_37560	cloud	iron-siderophore ABC transportersubstrate-binding protein	7	7	1	NA	NA	980	1013	990.71						LPAJCM_20670
CBLNFE_37880	cloud	CHASE3 domain-containing protein	3	3	1	NA	NA	926	926	926
OHLMEM_00680	cloud	hypothetical protein	1	1	1	NA	NA	170	170	170
MGIGLO_11800	shell	putative nuclease, contains PIN domain, putativetoxin-antitoxin system component	19	19	1	NA	NA	239	341	323.16															DPKOMB_20075				ICBPAA_21260
MGIGLO_12455	cloud	hypothetical protein	1	1	1	NA	NA	893	893	893
MGIGLO_13600	cloud	hypothetical protein	1	1	1	NA	NA	119	119	119
MGIGLO_14415	cloud	hypothetical protein	1	1	1	NA	NA	206	206	206
MGIGLO_15070	cloud	Glycosyl transferase family 2	2	2	1	NA	NA	635	1595	1115
MGIGLO_15390	cloud	hypothetical protein	1	1	1	NA	NA	182	182	182
MGIGLO_16860	cloud	hypothetical protein	1	1	1	NA	NA	326	326	326
MGIGLO_18315	cloud	hypothetical protein	1	1	1	NA	NA	101	101	101
DMJHPE_21350	cloud	DNA-directed DNA polymerase	1	1	1	NA	NA	284	284	284
DMJHPE_22155	cloud	DDE-Tnp-1 domain-containing protein	1	1	1	NA	NA	425	425	425
DMJHPE_23445	cloud	isochorismate lyase	2	2	1	NA	NA	293	293	293
DMJHPE_24260	cloud	DUF433 domain-containing protein	1	1	1	NA	NA	380	380	380
DMJHPE_25385	cloud	hypothetical protein	1	1	1	NA	NA	230	230	230
DMJHPE_26825	cloud	DMT family transporter	4	4	1	NA	NA	1052	1058	1055
OFJAPA_02060	cloud	YqaE/Pmp3 family membrane protein	2	2	1	NA	NA	260	260	260
OFJAPA_03365	cloud	hypothetical protein	2	2	1	NA	NA	356	356	356
OFJAPA_04190	cloud	hypothetical protein	1	1	1	NA	NA	815	815	815
OFJAPA_05835	shell	Transcription factor RcaD	31	31	1	NA	NA	791	899	855.94
OFJAPA_06485	cloud	Restriction endonuclease	1	1	1	NA	NA	353	353	353
OFJAPA_11490	cloud	Four helix bundle protein	1	1	1	NA	NA	185	185	185
OFJAPA_14070	cloud	PA14 domain-containing protein	2	2	1	NA	NA	2009	3533	2771
OFJAPA_15675	cloud	DUF1327 domain-containing protein	2	2	1	NA	NA	194	203	198.5
OFJAPA_16815	cloud	Glycosyl transferase	2	2	1	NA	NA	449	449	449
ALPAEP_19230	cloud	Pentapeptide repeat-containing protein	5	5	1	NA	NA	545	557	552.8
ALPAEP_19570	cloud	Short chain dehydrogenase	2	2	1	NA	NA	773	773	773
ALPAEP_19730	cloud	non-specific serine/threonine protein kinase	3	3	1	NA	NA	3455	5522	4811
ALPAEP_21020	cloud	Restriction endonuclease	4	4	1	NA	NA	836	836	836
ALPAEP_21180	cloud	hypothetical protein	1	1	1	NA	NA	191	191	191
ALPAEP_22495	cloud	hypothetical protein	1	1	1	NA	NA	245	245	245
ALPAEP_22660	cloud	Transcriptional regulator	2	2	1	NA	NA	182	197	189.5						LPAJCM_13520
ALPAEP_26695	cloud	WxL domain-containing protein	1	1	1	NA	NA	623	623	623
ALPAEP_28155	cloud	hypothetical protein	1	1	1	NA	NA	317	317	317
ALPAEP_28800	persistent	COMM domain-containing protein	194	194	1	NA	NA	347	488	355.97	CELHIE_17760	LHDGGN_20910	IDEEIC_01100	KBCHIJ_11365	ODFBCE_25900	LPAJCM_28690	LCGOEN_33940	HINIML_26185	JNDFOL_23045	MHENCL_24060	HHHLJI_35410	KCMCKM_34165	OGLEOC_26165	OLDOOC_00030	DPKOMB_26440	PGJNPL_06105	DALMIN_22870	PLEFJJ_18980	ICBPAA_22485	ICMALK_02725	KLIBNO_14385	KCJPCC_26645	KMCNJH_25180	FOJNMI_14415	COEKAP_34650	FANLCI_08465		HIIMJE_05335	DJFFKG_24575	MNCOJI_20540	HBCKDH_21540	NOILEF_15045	JIACOL_30790	GONNOF_21750	PJOIHB_18075	JABCNB_07495	EPBKIH_19195	FNPNHF_04020	GOGEIC_05995
ALPAEP_30590	cloud	hypothetical protein	1	1	1	NA	NA	173	173	173
ALPAEP_31595	cloud	PBP-domain domain-containing protein	1	1	1	NA	NA	4925	4925	4925
ALPAEP_32265	cloud	DUF2280 domain-containing protein	1	1	1	NA	NA	353	353	353
KEKKLO_23020	cloud	Filamentous hemagglutinin N-terminaldomain-containing protein	2	2	1	NA	NA	2411	2417	2414
KEKKLO_24665	cloud	TonB-C domain-containing protein	1	1	1	NA	NA	1211	1211	1211
KEKKLO_28105	cloud	hypothetical protein	1	1	1	NA	NA	215	215	215
KEKKLO_30855	cloud	HAMP domain-containing histidine kinase	1	1	1	NA	NA	584	584	584
KEKKLO_31025	cloud	Multi-sensor hybrid histidine kinase	1	1	1	NA	NA	209	209	209
KEKKLO_31515	cloud	Filamentous hemagglutinin N-terminaldomain-containing protein	2	2	1	NA	NA	1100	5225	3162.5
KEKKLO_31835	cloud	hypothetical protein	1	1	1	NA	NA	173	173	173
KEKKLO_33895	cloud	DUF4372 domain-containing protein	1	1	1	NA	NA	227	227	227
KEKKLO_34230	cloud	acyl carrier protein	1	1	1	NA	NA	236	236	236
OKCICO_00240	cloud	hypothetical protein	2	2	1	NA	NA	194	194	194
OKCICO_01700	cloud	hypothetical protein	2	2	1	NA	NA	239	239	239
JJMEGB_23380	cloud	hypothetical protein	5	7	1.4	NA	NA	407	2045	1347.71
JJMEGB_25015	cloud	Serine/threonine protein kinase	1	1	1	NA	NA	314	314	314
JJMEGB_25820	cloud	hypothetical protein	1	1	1	NA	NA	149	149	149
JJMEGB_26140	cloud	hypothetical protein	1	1	1	NA	NA	329	329	329
JJMEGB_26945	cloud	hypothetical protein	1	1	1	NA	NA	104	104	104
JJMEGB_27265	cloud	hypothetical protein	1	1	1	NA	NA	134	134	134
JJMEGB_27430	cloud	hypothetical protein	1	1	1	NA	NA	194	194	194
JJMEGB_30355	cloud	hypothetical protein	1	1	1	NA	NA	197	197	197
JJMEGB_30525	cloud	Type II secretory pathway, pseudopilin PulG	1	1	1	NA	NA	572	572	572
JJMEGB_31350	cloud	hypothetical protein	1	1	1	NA	NA	134	134	134
JJMEGB_32000	cloud	hypothetical protein	1	1	1	NA	NA	164	164	164
JJMEGB_32485	cloud	DNA primase	3	3	1	NA	NA	2633	2636	2635
JJMEGB_34275	cloud	Alkaline phosphatase	1	1	1	NA	NA	485	485	485
JJMEGB_35570	cloud	Integrase-SAM-like-N domain-containing protein	1	1	1	NA	NA	320	320	320
JJMEGB_35890	cloud	hypothetical protein	4	5	1.25	NA	NA	98	602	356
JJMEGB_36050	shell	ATPase involved in DNA repair	52	217	4.17	NA	NA	170	1715	1282
JJMEGB_36210	cloud	DDE-Tnp-ISL3 domain-containing protein	1	1	1	NA	NA	209	209	209
JJMEGB_36700	cloud	Putative membrane protein	7	7	1	NA	NA	1781	2303	2188.57
JJMEGB_36860	cloud	metal-binding protein	1	1	1	NA	NA	488	488	488
JJMEGB_38160	cloud	hypothetical protein	1	1	1	NA	NA	287	287	287
JBEDNF_00490	cloud	CopG family transcriptional regulator	1	1	1	NA	NA	188	188	188
JBEDNF_01305	cloud	Ricin B-type lectin domain-containing protein	1	1	1	NA	NA	572	572	572
JBEDNF_03170	cloud	Tail fiber protein	1	1	1	NA	NA	965	965	965
JBEDNF_03330	shell	ABC transporter substrate-binding protein	13	13	1	NA	NA	965	1094	1035.15
JBEDNF_03825	cloud	TonB-dependent siderophore receptor	1	1	1	NA	NA	2672	2672	2672
JBEDNF_04470	shell	Molybdenum ABC transporter substrate-bindingprotein	11	11	1	NA	NA	920	956	936.09
JBEDNF_06260	shell	Transposase	6	6	1	NA	NA	206	242	215
JBEDNF_06420	cloud	hypothetical protein	1	1	1	NA	NA	158	158	158
JBEDNF_10345	cloud	hypothetical protein	5	5	1	NA	NA	443	3266	1772.6
JBEDNF_11815	cloud	hypothetical protein	1	1	1	NA	NA	227	227	227
JBEDNF_12995	cloud	VWFD domain-containing protein	1	1	1	NA	NA	9125	9125	9125
JBEDNF_14805	cloud	DUF433 domain-containing protein	1	1	1	NA	NA	173	173	173
JBEDNF_15645	cloud	HEAT repeat domain-containing protein	2	2	1	NA	NA	656	656	656
JBEDNF_16125	shell	Heme/copper-type cytochrome/quinol oxidase,subunit 3	58	59	1.02	NA	NA	659	728	669.02					ODFBCE_01095	LPAJCM_14360				MHENCL_02110			OGLEOC_35715	OLDOOC_31395		PGJNPL_03835
JBEDNF_16290	cloud	GPDPase-memb domain-containing protein	1	1	1	NA	NA	551	551	551
KJCBJD_03880	cloud	hypothetical protein	1	1	1	NA	NA	185	185	185
KJCBJD_05010	cloud	TerB family tellurite resistance protein	2	2	1	NA	NA	560	560	560
KJCBJD_09795	cloud	hypothetical protein	2	2	1	NA	NA	146	146	146
KJCBJD_10125	cloud	Haemagg-act domain-containing protein	2	2	1	NA	NA	2597	2783	2690
KJCBJD_13860	cloud	Phycobilisome protein	1	1	1	NA	NA	656	656	656
KJCBJD_14700	cloud	hypothetical protein	1	1	1	NA	NA	551	551	551
KJCBJD_15995	cloud	Phage protein	1	1	1	NA	NA	233	233	233
KJCBJD_17135	cloud	hypothetical protein	1	1	1	NA	NA	275	275	275
DALMIN_00870	cloud	PEP-CTERM sorting domain-containing protein	4	4	1	NA	NA	719	725	720.5			IDEEIC_00870														DALMIN_00870	PLEFJJ_17900																		JABCNB_07720
DALMIN_01835	cloud	hypothetical protein	2	2	1	NA	NA	167	167	167			IDEEIC_36530														DALMIN_01835
DALMIN_02160	cloud	hypothetical protein	2	2	1	NA	NA	383	383	383			IDEEIC_04635														DALMIN_02160
DALMIN_03795	cloud	PPM-type phosphatase domain-containing protein	2	2	1	NA	NA	1604	1604	1604			IDEEIC_02120														DALMIN_03795
DALMIN_03955	cloud	BamA/TamA family outer membrane protein	2	2	1	NA	NA	1802	1802	1802			IDEEIC_02295														DALMIN_03955
DALMIN_06860	cloud	DUF4157 domain-containing protein	2	2	1	NA	NA	2042	2042	2042			IDEEIC_07580														DALMIN_06860
DALMIN_09785	cloud	CooT family nickel-binding protein	2	2	1	NA	NA	251	251	251			IDEEIC_01385														DALMIN_09785
DALMIN_11095	cloud	S-layer family protein	2	2	1	NA	NA	3278	3278	3278			IDEEIC_16545														DALMIN_11095
DALMIN_11905	cloud	hypothetical protein	2	2	1	NA	NA	518	518	518			IDEEIC_12235														DALMIN_11905
DALMIN_12715	cloud	Na-H-Exchanger domain-containing protein	2	2	1	NA	NA	269	269	269			IDEEIC_13385														DALMIN_12715
DALMIN_15135	cloud	hypothetical protein	1	1	1	NA	NA	158	158	158																	DALMIN_15135
HBCKDH_01080	shell	Adenylate kinase	28	28	1	NA	NA	605	614	608.96		LHDGGN_13525	IDEEIC_28430	KBCHIJ_18540	ODFBCE_35200	LPAJCM_00365	LCGOEN_12060		JNDFOL_30160	MHENCL_22865	HHHLJI_05065	KCMCKM_14705	OGLEOC_04000	OLDOOC_11705		PGJNPL_11255	DALMIN_20430	PLEFJJ_25475					KMCNJH_32450	FOJNMI_13525	COEKAP_13975				DJFFKG_24985	MNCOJI_06805	HBCKDH_01080		JIACOL_32940		PJOIHB_19940	JABCNB_15670	EPBKIH_06805	FNPNHF_06125	GOGEIC_03885
HBCKDH_01240	cloud	Secreted protein	3	3	1	NA	NA	509	512	511																															HBCKDH_01240
HBCKDH_01405	cloud	Membrane protein involved in the export ofO-antigen and teichoic acid	1	1	1	NA	NA	1256	1256	1256																															HBCKDH_01405
MKMJKF_03330	cloud	filamentous hemagglutinin N-terminaldomain-containing protein	1	1	1	NA	NA	3407	3407	3407
MKMJKF_04130	cloud	DUF2839 domain-containing protein	4	4	1	NA	NA	212	212	212
MKMJKF_04460	cloud	DUF1295 domain-containing protein	1	1	1	NA	NA	656	656	656
MKMJKF_08845	cloud	Transposase	1	1	1	NA	NA	266	266	266
MKMJKF_09170	cloud	Group-specific protein	3	3	1	NA	NA	179	230	213
MKMJKF_10630	cloud	4'-phosphopantetheinyl transferase superfamilyprotein	7	7	1	NA	NA	704	854	730.14
MKMJKF_10795	cloud	AraC family transcriptional regulator	3	3	1	NA	NA	500	980	820				KBCHIJ_03915
MKMJKF_10960	shell	AraC family transcriptional regulator	14	14	1	NA	NA	902	998	989				KBCHIJ_03445		LPAJCM_20680
MKMJKF_12905	cloud	sensor histidine kinase	2	2	1	NA	NA	1280	1310	1295
MKMJKF_14355	cloud	2OG-Fe(II) oxygenase	2	2	1	NA	NA	881	881	881
MKMJKF_15340	cloud	ComC/BlpC family peptide pheromone/bacteriocin	2	2	1	NA	NA	227	227	227
MKMJKF_16975	cloud	hypothetical protein	1	1	1	NA	NA	188	188	188
MKMJKF_17455	shell	amino acid ABC transporter permease	8	8	1	NA	NA	1016	1016	1016
MKMJKF_17955	shell	Flagellar assembly protein H	40	46	1.15	NA	NA	134	821	584.52
MKMJKF_18115	cloud	Acetyltransferase	3	3	1	NA	NA	932	932	932
MKMJKF_18920	cloud	hypothetical protein	1	1	1	NA	NA	170	170	170
MKMJKF_19245	cloud	PINc domain-containing protein	1	1	1	NA	NA	281	281	281
LDGNBB_02525	cloud	PIN domain-containing protein	2	2	1	NA	NA	212	338	275
JPKHKG_01435	cloud	RNA polymerase	3	3	1	NA	NA	248	248	248
JPKHKG_03075	cloud	Lipoprotein	2	2	1	NA	NA	452	452	452
JPKHKG_04555	cloud	hypothetical protein	2	2	1	NA	NA	233	233	233
JPKHKG_06345	cloud	T9SS type A sorting domain-containing protein	3	3	1	NA	NA	1508	1508	1508
JPKHKG_07335	cloud	hypothetical protein	6	6	1	NA	NA	152	152	152
JPKHKG_07975	cloud	hypothetical protein	2	2	1	NA	NA	125	239	182
JPKHKG_08460	cloud	Tetratricopeptide repeat protein	4	4	1	NA	NA	401	407	404.75
JPKHKG_10305	cloud	C2 tensin-type domain-containing protein	2	2	1	NA	NA	380	380	380
JPKHKG_10790	cloud	DUF4142 domain-containing protein	3	3	1	NA	NA	539	542	540
JPKHKG_11600	cloud	hypothetical protein	2	2	1	NA	NA	92	92	92
JPKHKG_13880	cloud	DNA polymerase III delta prime subunit	1	1	1	NA	NA	593	593	593
JPKHKG_14365	cloud	SPOR domain-containing protein	3	3	1	NA	NA	1013	1055	1041
NEJMOL_23945	cloud	cadherin-like domain-containing protein	1	1	1	NA	NA	5606	5606	5606
NEJMOL_25080	cloud	ABC transporter permease	1	1	1	NA	NA	1769	1769	1769
NEJMOL_26365	shell	MFS domain-containing protein	35	35	1	NA	NA	548	695	584.77
NEJMOL_26850	cloud	hypothetical protein	1	1	1	NA	NA	194	194	194
NEJMOL_27175	cloud	hypothetical protein	1	1	1	NA	NA	332	332	332
NEJMOL_27660	cloud	tetratricopeptide repeat protein	1	1	1	NA	NA	2321	2321	2321
NEJMOL_28150	cloud	Beta-helix domain-containing protein	1	1	1	NA	NA	2447	2447	2447
NEJMOL_29925	cloud	hypothetical protein	1	1	1	NA	NA	290	290	290
NEJMOL_30095	cloud	Serine/threonine protein kinase	1	1	1	NA	NA	770	770	770
NEJMOL_31710	cloud	nitroreductase family protein	1	1	1	NA	NA	602	602	602
NEJMOL_31870	cloud	hypothetical protein	1	1	1	NA	NA	152	152	152
DJFJKE_00690	cloud	hypothetical protein	3	3	1	NA	NA	161	161	161
DJFJKE_03305	cloud	hypothetical protein	1	1	1	NA	NA	539	539	539
DJFJKE_03465	shell	XRE family transcriptional regulator	10	10	1	NA	NA	206	218	209																					KLIBNO_30845
DJFJKE_03970	cloud	hypothetical protein	1	1	1	NA	NA	170	170	170
DJFJKE_04130	cloud	hypothetical protein	1	1	1	NA	NA	146	146	146
DJFJKE_04940	cloud	hypothetical protein	1	1	1	NA	NA	131	131	131
DJFJKE_06565	cloud	hypothetical protein	1	1	1	NA	NA	926	926	926
DJFJKE_07050	cloud	hypothetical protein	1	1	1	NA	NA	239	239	239
FDIDCB_21145	cloud	hypothetical protein	1	1	1	NA	NA	248	248	248
FDIDCB_23920	cloud	Histidine kinase	1	1	1	NA	NA	1928	1928	1928
FDIDCB_24730	cloud	hypothetical protein	1	1	1	NA	NA	194	194	194
FDIDCB_27315	cloud	Replication protein	1	1	1	NA	NA	722	722	722
FDIDCB_27805	cloud	YaaA family protein	1	1	1	NA	NA	584	584	584
FDIDCB_30870	cloud	dTDP-4-amino-4,6-dideoxygalactose transaminase	1	1	1	NA	NA	1139	1139	1139
FDIDCB_31040	cloud	Heme exporter protein D	1	1	1	NA	NA	218	218	218
FDIDCB_31205	cloud	Sugar ABC transporter permease	2	2	1	NA	NA	122	395	258.5								HINIML_20175
FDIDCB_31365	cloud	DUF4132 domain-containing protein	1	1	1	NA	NA	1553	1553	1553
CLGIIA_02875	cloud	hypothetical protein	1	1	1	NA	NA	179	179	179
CLGIIA_04170	shell	Protein prenyltransferase, alpha subunit	9	9	1	NA	NA	2255	3272	2745.67
CLGIIA_08610	cloud	hypothetical protein	1	1	1	NA	NA	248	248	248
CLGIIA_08940	cloud	CBAH domain-containing protein	1	1	1	NA	NA	920	920	920
CLGIIA_17830	cloud	hypothetical protein	3	3	1	NA	NA	140	140	140
CLGIIA_17990	cloud	hypothetical protein	2	2	1	NA	NA	158	158	158
CLGIIA_18315	cloud	hypothetical protein	1	1	1	NA	NA	278	278	278
GNKDGJ_29985	cloud	hypothetical protein	1	1	1	NA	NA	953	953	953
GNKDGJ_32120	cloud	hypothetical protein	1	1	1	NA	NA	200	200	200
GNKDGJ_32610	cloud	Transcriptional regulator	2	2	1	NA	NA	188	188	188
NAMEEI_07720	cloud	hypothetical protein	1	1	1	NA	NA	152	152	152
GLOJAC_07160	cloud	biotin/lipoyl-binding protein	1	1	1	NA	NA	1022	1022	1022
GLOJAC_07800	cloud	FAD-dependent oxidoreductase	1	1	1	NA	NA	392	392	392
GLOJAC_08440	cloud	rhodanese-like domain-containing protein	2	2	1	NA	NA	341	341	341
GLOJAC_08760	cloud	hypothetical protein	1	1	1	NA	NA	431	431	431
GLOJAC_11375	cloud	hypothetical protein	2	2	1	NA	NA	206	206	206
GLOJAC_11700	persistent	Biopolymer transporter	207	207	1	NA	NA	416	680	557.32	CELHIE_13620	LHDGGN_00390	IDEEIC_08520	KBCHIJ_17610	ODFBCE_19385	LPAJCM_19515	LCGOEN_24080	HINIML_17835	JNDFOL_14350	MHENCL_29315	HHHLJI_36145	KCMCKM_15235	OGLEOC_00900	OLDOOC_26525	DPKOMB_08330	PGJNPL_19960	DALMIN_04430	PLEFJJ_17200	ICBPAA_22945	ICMALK_12340	KLIBNO_24180	KCJPCC_17720	KMCNJH_02705	FOJNMI_37445	COEKAP_10275	FANLCI_26330	IEMGOL_32200	HIIMJE_27740	DJFFKG_22560	MNCOJI_11115	HBCKDH_10825	NOILEF_26485	JIACOL_07590	GONNOF_25840	PJOIHB_30080	JABCNB_06735	EPBKIH_11065	FNPNHF_09160	GOGEIC_00870
GLOJAC_12705	cloud	HAMP domain-containing histidine kinase	1	1	1	NA	NA	1181	1181	1181
GLOJAC_13040	cloud	hypothetical protein	1	1	1	NA	NA	245	245	245
GLOJAC_13360	cloud	hypothetical protein	1	1	1	NA	NA	251	251	251
GLOJAC_15015	cloud	proton extrusion protein PcxA	4	4	1	NA	NA	1262	1262	1262
GLOJAC_15510	cloud	hypothetical protein	3	3	1	NA	NA	1088	1154	1131
GLOJAC_15675	cloud	Calcium-binding protein	4	4	1	NA	NA	632	884	778.25
GLOJAC_17795	cloud	DUF676 domain-containing protein	1	1	1	NA	NA	1079	1079	1079
GLOJAC_18210	cloud	hypothetical protein	1	1	1	NA	NA	113	113	113
GLOJAC_18375	cloud	hypothetical protein	1	1	1	NA	NA	383	383	383
GLOJAC_19980	cloud	hypothetical protein	1	1	1	NA	NA	185	185	185
GLOJAC_20795	cloud	hypothetical protein	1	1	1	NA	NA	89	89	89
GLOJAC_21280	cloud	S-layer family protein	2	2	1	NA	NA	3314	3314	3314
GLOJAC_21605	cloud	tetratricopeptide repeat protein	1	1	1	NA	NA	731	731	731
GLOJAC_23395	cloud	LPD16 domain-containing protein	5	6	1.2	NA	NA	506	911	753
MIIAJI_33270	cloud	TnpV protein	2	2	1	NA	NA	347	347	347
MIIAJI_35555	cloud	hypothetical protein	1	1	1	NA	NA	206	206	206
MIIAJI_36035	cloud	Haemagg-act domain-containing protein	1	1	1	NA	NA	2426	2426	2426
MIIAJI_37160	cloud	GO-like-E-set domain-containing protein	1	1	1	NA	NA	2162	2162	2162
MIIAJI_39100	cloud	hypothetical protein	1	1	1	NA	NA	161	161	161
EBFIBA_00870	cloud	Serine protease	1	1	1	NA	NA	971	971	971
EBFIBA_01350	cloud	hypothetical protein	2	2	1	NA	NA	299	440	369.5
EBFIBA_01510	shell	Phosphate permease	114	114	1	NA	NA	530	1031	958.76
EBFIBA_02170	cloud	PQQ-3 domain-containing protein	1	1	1	NA	NA	911	911	911
EBFIBA_04310	cloud	hypothetical protein	1	1	1	NA	NA	221	221	221
EBFIBA_04630	cloud	hypothetical protein	2	2	1	NA	NA	170	170	170
EBFIBA_06100	cloud	hypothetical protein	1	1	1	NA	NA	215	215	215
EBFIBA_06260	cloud	hypothetical protein	1	1	1	NA	NA	215	215	215
EBFIBA_07080	cloud	DUF1822 domain-containing protein	1	1	1	NA	NA	1286	1286	1286
EBFIBA_07735	cloud	hypothetical protein	1	1	1	NA	NA	239	239	239
EBFIBA_08725	cloud	hypothetical protein	4	4	1	NA	NA	554	1115	834.5
EBFIBA_08885	cloud	HTH cro/C1-type domain-containing protein	1	1	1	NA	NA	1367	1367	1367
CDMKPB_04580	cloud	hypothetical protein	1	1	1	NA	NA	149	149	149
CDMKPB_08620	cloud	hypothetical protein	3	3	1	NA	NA	605	605	605
CDMKPB_10245	cloud	hypothetical protein	1	1	1	NA	NA	353	353	353
CDMKPB_11550	cloud	hypothetical protein	1	1	1	NA	NA	245	245	245
CDMKPB_14785	cloud	Peptidase-C25 domain-containing protein	2	2	1	NA	NA	2000	2003	2001.5
CDMKPB_16565	cloud	hypothetical protein	1	1	1	NA	NA	401	401	401
CELHIE_25685	cloud	Filamentous hemagglutinin	1	1	1	NA	NA	2681	2681	2681	CELHIE_25685
CELHIE_25845	cloud	DUF4760 domain-containing protein	1	1	1	NA	NA	485	485	485	CELHIE_25845
CELHIE_26340	cloud	Glycosyltransferase	1	1	1	NA	NA	1091	1091	1091	CELHIE_26340
CELHIE_27305	cloud	Filamentous hemagglutinin N-terminaldomain-containing protein	1	1	1	NA	NA	3020	3020	3020	CELHIE_27305
CELHIE_27465	cloud	DUF5615 domain-containing protein	1	1	1	NA	NA	353	353	353	CELHIE_27465
CELHIE_27960	cloud	HTH merR-type domain-containing protein	1	1	1	NA	NA	449	449	449	CELHIE_27960
CELHIE_28945	cloud	WGxxGxxG-CTERM domain-containing protein	1	1	1	NA	NA	278	278	278	CELHIE_28945
CELHIE_29425	cloud	NC domain-containing protein	1	1	1	NA	NA	473	473	473	CELHIE_29425
CELHIE_31875	shell	Peptidase	57	57	1	NA	NA	257	287	270.42	CELHIE_31875				ODFBCE_25725	LPAJCM_28525			JNDFOL_15925	MHENCL_00620	HHHLJI_17170	KCMCKM_08890	OGLEOC_00035	OLDOOC_02665	DPKOMB_10875	PGJNPL_21235		PLEFJJ_05350		ICMALK_11015	KLIBNO_01785	KCJPCC_05535	KMCNJH_06970	FOJNMI_18035	COEKAP_15040	FANLCI_18095	IEMGOL_15250	HIIMJE_13390		MNCOJI_03595	HBCKDH_19455	NOILEF_02535	JIACOL_30065	GONNOF_15960	PJOIHB_05005		EPBKIH_02985	FNPNHF_17735	GOGEIC_25895
CELHIE_32040	cloud	AMIN domain-containing protein	1	1	1	NA	NA	1004	1004	1004	CELHIE_32040
CELHIE_32705	cloud	PAS domain-containing sensor histidine kinase	1	1	1	NA	NA	1256	1256	1256	CELHIE_32705
CELHIE_33185	cloud	hypothetical protein	1	1	1	NA	NA	332	332	332	CELHIE_33185
CELHIE_33345	cloud	Cupredoxin-1 domain-containing protein	1	1	1	NA	NA	545	545	545	CELHIE_33345
CELHIE_34150	cloud	hypothetical protein	1	1	1	NA	NA	248	248	248	CELHIE_34150
CELHIE_34635	cloud	hypothetical protein	1	1	1	NA	NA	419	419	419	CELHIE_34635
CELHIE_34800	cloud	hypothetical protein	1	1	1	NA	NA	821	821	821	CELHIE_34800
CELHIE_34970	cloud	DDE-5 domain-containing protein	1	1	1	NA	NA	317	317	317	CELHIE_34970
CELHIE_35300	cloud	hypothetical protein	1	1	1	NA	NA	332	332	332	CELHIE_35300
LHDGGN_00185	cloud	Acyl carrier protein	1	1	1	NA	NA	1283	1283	1283		LHDGGN_00185
LHDGGN_01335	cloud	hypothetical protein	2	2	1	NA	NA	323	536	429.5		LHDGGN_01335
LHDGGN_01495	cloud	zinc-dependent metalloprotease	1	1	1	NA	NA	2750	2750	2750		LHDGGN_01495
LHDGGN_01655	cloud	glycosyltransferase family 61 protein	1	1	1	NA	NA	1175	1175	1175		LHDGGN_01655
LHDGGN_01820	cloud	Outer membrane lipoprotein	1	1	1	NA	NA	626	626	626		LHDGGN_01820
LHDGGN_02305	cloud	HAMP domain-containing histidine kinase	1	1	1	NA	NA	950	950	950		LHDGGN_02305
LHDGGN_02470	cloud	SH3 domain-containing protein	1	1	1	NA	NA	527	527	527		LHDGGN_02470
LHDGGN_02985	cloud	1-acyl-sn-glycerol-3-phosphate acyltransferase	1	1	1	NA	NA	1028	1028	1028		LHDGGN_02985
LHDGGN_03625	cloud	Histidine kinase	1	1	1	NA	NA	317	317	317		LHDGGN_03625
LHDGGN_04935	cloud	High light inducible protein	2	2	1	NA	NA	203	206	204.5		LHDGGN_04935																													HBCKDH_04105
LHDGGN_05260	cloud	hypothetical protein	1	1	1	NA	NA	233	233	233		LHDGGN_05260
LHDGGN_05420	cloud	hypothetical protein	1	1	1	NA	NA	425	425	425		LHDGGN_05420
OGLEOC_13760	cloud	Protein kinase domain-containing protein	4	4	1	NA	NA	407	407	407													OGLEOC_13760
OGLEOC_16460	cloud	hypothetical protein	1	1	1	NA	NA	251	251	251													OGLEOC_16460
OGLEOC_17260	cloud	DUF3849 domain-containing protein	1	1	1	NA	NA	302	302	302													OGLEOC_17260
OGLEOC_18230	cloud	DUF4157 domain-containing protein	3	3	1	NA	NA	1400	1400	1400											HHHLJI_39605		OGLEOC_18230												COEKAP_24190
OGLEOC_22915	cloud	TPR-REGION domain-containing protein	1	1	1	NA	NA	1418	1418	1418													OGLEOC_22915
OGLEOC_23410	cloud	DUF2559 domain-containing protein	1	1	1	NA	NA	203	203	203													OGLEOC_23410
OGLEOC_24545	cloud	DUF4139 domain-containing protein	2	2	1	NA	NA	2096	2096	2096										MHENCL_08915			OGLEOC_24545
OGLEOC_25985	shell	DNA-damage-inducible protein	7	10	1.43	NA	NA	806	980	826.1							LCGOEN_16595						OGLEOC_25985										KMCNJH_36740	FOJNMI_32435									JIACOL_03985 "JIACOL_03920"					FNPNHF_34105 "FNPNHF_19645"	GOGEIC_35125 "GOGEIC_24000"
HBCKDH_18435	cloud	Multidrug efflux pump subunit AcrB	1	1	1	NA	NA	3209	3209	3209																															HBCKDH_18435
HBCKDH_18600	cloud	Phycobilisome linker polypeptide	1	1	1	NA	NA	863	863	863																															HBCKDH_18600
HBCKDH_19405	cloud	Cytochrome c6	1	1	1	NA	NA	335	335	335																															HBCKDH_19405
HBCKDH_20050	cloud	Transposase	1	1	1	NA	NA	350	350	350																															HBCKDH_20050
HBCKDH_20210	cloud	Ribonuclease/mRNA interferase VapC, contains PINdomain	1	1	1	NA	NA	431	431	431																															HBCKDH_20210
HBCKDH_20385	cloud	ABC transporter permease	1	1	1	NA	NA	143	143	143																															HBCKDH_20385
HBCKDH_20705	cloud	DUF3368 domain-containing protein	1	1	1	NA	NA	380	380	380																															HBCKDH_20705
HBCKDH_21670	cloud	Signal transduction histidine kinase LytS	1	1	1	NA	NA	1628	1628	1628																															HBCKDH_21670
HBCKDH_22345	cloud	Secreted protein	1	1	1	NA	NA	326	326	326																															HBCKDH_22345
HBCKDH_23425	cloud	UDP-N-acetyl-D-mannosaminuronic acid transferase,WecB/TagA/CpsF family	1	1	1	NA	NA	848	848	848																															HBCKDH_23425
HBCKDH_23745	cloud	DUF106 domain-containing protein	1	1	1	NA	NA	752	752	752																															HBCKDH_23745
HBCKDH_23905	cloud	Lysophospholipase L1 or related esterase Includesspore coat protein LipC/YcsK	1	1	1	NA	NA	1064	1064	1064																															HBCKDH_23905
HBCKDH_24065	cloud	Haemagg-act domain-containing protein	4	4	1	NA	NA	2468	2507	2487.5																															HBCKDH_24065
HBCKDH_24245	cloud	Ribosomal protein S18 acetylase RimI and relatedacetyltransferases	2	2	1	NA	NA	644	644	644				KBCHIJ_00840																											HBCKDH_24245
HBCKDH_24575	cloud	Antitoxin component of toxin-antitoxin stabilitysystem, DNA-binding transcriptional repressor	2	2	1	NA	NA	236	236	236																															HBCKDH_24575
HBCKDH_24925	cloud	Nucleotide-binding universal stress protein, UspAfamily	2	2	1	NA	NA	530	539	534.5				KBCHIJ_24865																											HBCKDH_24925
HBCKDH_25735	cloud	DUF29 domain-containing protein	2	2	1	NA	NA	167	518	342.5																															HBCKDH_25735
HBCKDH_25895	cloud	hypothetical protein	1	1	1	NA	NA	404	404	404																															HBCKDH_25895
HBCKDH_26710	cloud	Signal-transduction protein containingcAMP-binding, CBS, and nucleotidyltransferase domains	1	1	1	NA	NA	3251	3251	3251																															HBCKDH_26710
HBCKDH_26870	cloud	Choline dehydrogenase or related flavoprotein	1	1	1	NA	NA	1655	1655	1655																															HBCKDH_26870
HBCKDH_27030	cloud	UDP-4-amino-4,6-dideoxy-N-acetyl-beta-L-altrosamine N-acetyltransferase	1	1	1	NA	NA	560	560	560																															HBCKDH_27030
HBCKDH_27195	cloud	Plasmid segregation centromere-binding proteinParR	5	5	1	NA	NA	482	491	487.4	CELHIE_09445	LHDGGN_13040		KBCHIJ_27945				HINIML_26740																							HBCKDH_27195
HBCKDH_27705	cloud	Two-component sensor histidine kinase, HisKA andHATPase domains	1	1	1	NA	NA	3107	3107	3107																															HBCKDH_27705
HBCKDH_27875	cloud	DUF697 domain-containing protein	1	1	1	NA	NA	362	362	362																															HBCKDH_27875
HBCKDH_28195	shell	HTH cro/C1-type domain-containing protein	17	17	1	NA	NA	314	383	329.18	CELHIE_09210			KBCHIJ_27615		LPAJCM_07835	LCGOEN_39020		JNDFOL_21380														KMCNJH_02280	FOJNMI_15670				HIIMJE_25865			HBCKDH_28195		JIACOL_29880					FNPNHF_08695	GOGEIC_01335
HBCKDH_28515	cloud	ABC-type antimicrobial peptide transport system,permease component	2	2	1	NA	NA	1334	1334	1334																															HBCKDH_28515
HBCKDH_28675	cloud	Dioxygenase	4	4	1	NA	NA	1400	1412	1409		LHDGGN_11115		KBCHIJ_08935				HINIML_01495																							HBCKDH_28675
HBCKDH_29155	cloud	DUF4168 domain-containing protein	5	5	1	NA	NA	494	506	497						LPAJCM_25215						KCMCKM_18775																		MNCOJI_08940	HBCKDH_29155						EPBKIH_07980
HBCKDH_29955	cloud	rRNA maturation RNase YbeY	2	2	1	NA	NA	527	527	527				KBCHIJ_08785																											HBCKDH_29955
HBCKDH_30980	cloud	FIST domain protein MJ1623, contains FIST_N andFIST_C domains	1	1	1	NA	NA	1166	1166	1166																															HBCKDH_30980
HBCKDH_31140	cloud	hypothetical protein	1	1	1	NA	NA	101	101	101																															HBCKDH_31140
NOILEF_02865	cloud	Peptide pheromone	1	1	1	NA	NA	155	155	155																																NOILEF_02865
ABAJCL_25015	cloud	Ribosomal protein S18 acetylase RimI and relatedacetyltransferases	7	8	1.14	NA	NA	236	551	450.12																					KLIBNO_31070						IEMGOL_22845
ABAJCL_26620	cloud	Plasmid pRiA4b ORF-3 family protein	1	1	1	NA	NA	431	431	431
ABAJCL_28885	cloud	hypothetical protein	1	1	1	NA	NA	320	320	320
ABAJCL_29525	cloud	ATP-binding protein	1	1	1	NA	NA	1952	1952	1952
ABAJCL_30010	shell	All1471 protein	9	9	1	NA	NA	698	716	714
ABAJCL_31465	cloud	hypothetical protein	1	1	1	NA	NA	257	257	257
ABAJCL_33240	cloud	pentapeptide repeat-containing protein	1	1	1	NA	NA	1082	1082	1082
ABAJCL_33400	cloud	hypothetical protein	1	1	1	NA	NA	425	425	425
ABAJCL_35205	cloud	Uma2 domain-containing protein	2	2	1	NA	NA	248	248	248
ABAJCL_35365	cloud	DUF6009 domain-containing protein	1	1	1	NA	NA	842	842	842
NKABJL_13600	cloud	PEP-CTERM sorting domain-containing protein	3	3	1	NA	NA	1148	1154	1152
NKABJL_17860	cloud	S1 motif domain-containing protein	2	2	1	NA	NA	644	644	644
NKABJL_19190	cloud	UDP-N-acetyl-D-mannosaminuronate dehydrogenase	3	3	1	NA	NA	137	1289	905
NKABJL_20805	cloud	Transposase	2	2	1	NA	NA	320	320	320
NKABJL_22150	cloud	Site-specific DNA methylase	2	2	1	NA	NA	1388	1388	1388
NKABJL_22315	cloud	Glycosyltransferase involved in cell wallbisynthesis	2	2	1	NA	NA	1295	1295	1295
NKABJL_23145	cloud	DNA polymerase III subunit gamma/tau	3	3	1	NA	NA	1952	2357	2087
NKABJL_23475	cloud	hypothetical protein	1	1	1	NA	NA	203	203	203
NKABJL_23635	cloud	hypothetical protein	1	1	1	NA	NA	176	176	176
BAPEIP_00410	cloud	Multidrug efflux pump subunit AcrA(membrane-fusion protein)	5	5	1	NA	NA	1532	1562	1548.2
BAPEIP_01215	cloud	Twitching motility protein PilT	1	1	1	NA	NA	428	428	428
BAPEIP_01375	cloud	hypothetical protein	1	1	1	NA	NA	230	230	230
BAPEIP_02825	cloud	Type I site-specific deoxyribonuclease	3	3	1	NA	NA	470	470	470
BAPEIP_04285	cloud	Acyl-transf-3 domain-containing protein	1	1	1	NA	NA	974	974	974
BAPEIP_04450	shell	Recombinase family protein	8	8	1	NA	NA	2138	2180	2156.38
BAPEIP_04930	cloud	Transposase	1	1	1	NA	NA	308	308	308
PBBGCL_03095	cloud	serine/threonine phosphatase	5	5	1	NA	NA	1958	1985	1967
PBBGCL_03915	cloud	S-layer-like y domain-containing protein	5	5	1	NA	NA	1151	1229	1212.8
PBBGCL_05545	cloud	Site-specific DNA-methyltransferase(adenine-specific)	1	1	1	NA	NA	236	236	236
PBBGCL_05705	cloud	AAA domain-containing protein	1	1	1	NA	NA	1697	1697	1697
PBBGCL_05865	cloud	DUF1294 domain-containing protein	1	1	1	NA	NA	680	680	680
PBBGCL_07810	cloud	CAB/ELIP/HLIP superfamily protein	1	1	1	NA	NA	248	248	248
PBBGCL_08145	shell	AMP-binding enzyme	20	20	1	NA	NA	4145	4196	4162.1							LCGOEN_29835		JNDFOL_04395														KMCNJH_17055	FOJNMI_07030
PBBGCL_08305	cloud	DUF1566 domain-containing protein	1	1	1	NA	NA	701	701	701
PBBGCL_09755	cloud	hypothetical protein	1	1	1	NA	NA	137	137	137
PBBGCL_10400	cloud	hypothetical protein	1	1	1	NA	NA	287	287	287
PBBGCL_11210	cloud	RNA-pol-sigma70 domain-containing protein	1	1	1	NA	NA	596	596	596
PBBGCL_12020	cloud	Transposase	1	1	1	NA	NA	152	152	152
PBBGCL_12340	cloud	hypothetical protein	1	1	1	NA	NA	140	140	140
PBBGCL_12995	cloud	Calcium-binding protein	1	1	1	NA	NA	896	896	896
PBBGCL_13815	cloud	hypothetical protein	1	1	1	NA	NA	227	227	227
PBBGCL_14785	cloud	capreomycidine synthase	4	4	1	NA	NA	1136	1136	1136								HINIML_05090
PBBGCL_15275	cloud	Glycosyltransferase family 4 protein	1	1	1	NA	NA	2396	2396	2396
PBBGCL_16250	cloud	hypothetical protein	1	1	1	NA	NA	479	479	479
PBBGCL_18720	cloud	Glycosyl transferase	1	1	1	NA	NA	962	962	962
MANDBE_08025	cloud	Oxidoreductase	2	2	1	NA	NA	449	449	449
MANDBE_08685	cloud	hypothetical protein	1	1	1	NA	NA	101	101	101
MANDBE_11115	cloud	hypothetical protein	2	2	1	NA	NA	113	113	113
MANDBE_12750	cloud	Haemagg-act domain-containing protein	6	6	1	NA	NA	2918	2918	2918
MANDBE_22545	cloud	hypothetical protein	3	3	1	NA	NA	233	233	233
FPLADJ_20160	cloud	Two-component response regulator	5	5	1	NA	NA	350	467	419
FPLADJ_21610	cloud	hypothetical protein	1	1	1	NA	NA	194	194	194
FPLADJ_23080	cloud	RidA family protein	4	4	1	NA	NA	242	470	356
FPLADJ_23240	cloud	phosphopantetheine-binding protein	1	1	1	NA	NA	335	335	335
FPLADJ_25345	shell	Ferredoxin	61	61	1	NA	NA	287	308	287.34
FPLADJ_32360	cloud	DUF3387 domain-containing protein	1	1	1	NA	NA	302	302	302
FPLADJ_32850	cloud	hypothetical protein	1	1	1	NA	NA	92	92	92
FPLADJ_33010	cloud	hypothetical protein	1	1	1	NA	NA	224	224	224
GLOJAC_23730	cloud	hypothetical protein	1	1	1	NA	NA	377	377	377
GLOJAC_26155	cloud	SHOCT domain-containing protein	1	1	1	NA	NA	335	335	335
GLOJAC_26655	cloud	Transcriptional regulator	1	1	1	NA	NA	149	149	149
GLOJAC_27465	cloud	hypothetical protein	2	2	1	NA	NA	170	170	170
GLOJAC_28600	cloud	hypothetical protein	1	1	1	NA	NA	203	203	203
GLOJAC_28920	cloud	Response regulator transcription factor	2	2	1	NA	NA	641	641	641
GLOJAC_30265	cloud	hypothetical protein	1	1	1	NA	NA	431	431	431
GLOJAC_30585	cloud	XRE family transcriptional regulator	1	1	1	NA	NA	947	947	947
GLOJAC_32845	cloud	Phosphotransferase enzyme family	1	1	1	NA	NA	911	911	911
GLOJAC_34480	cloud	KGK domain-containing protein	1	1	1	NA	NA	326	326	326
GLOJAC_34960	cloud	Eco57I restriction-modification methylasedomain-containing protein	1	1	1	NA	NA	2066	2066	2066
GLOJAC_35615	cloud	glycosyltransferase	2	2	1	NA	NA	1172	1172	1172
GLOJAC_37550	cloud	RidA family protein	2	2	1	NA	NA	131	422	276.5
GLOJAC_38520	cloud	DUF4114 domain-containing protein	2	2	1	NA	NA	1961	2468	2214.5
DCPGAC_22370	shell	Haemagg-act domain-containing protein	15	15	1	NA	NA	1025	2714	2495.6
DCPGAC_22530	cloud	Thioredoxin domain-containing protein	2	2	1	NA	NA	335	335	335
DCPGAC_24590	cloud	hypothetical protein	1	1	1	NA	NA	149	149	149
DCPGAC_24750	cloud	Site-specific DNA-methyltransferase	2	3	1.5	NA	NA	455	977	803
DCPGAC_25075	cloud	helix-turn-helix domain-containing protein	1	1	1	NA	NA	392	392	392
DCPGAC_25395	cloud	MBL fold metallo-hydrolase	1	1	1	NA	NA	758	758	758
DCPGAC_26380	shell	Putative phosphoesterase	12	13	1.08	NA	NA	548	1808	1499.69
DCPGAC_28340	cloud	ATP-binding protein	1	1	1	NA	NA	2243	2243	2243
DCPGAC_29165	cloud	hypothetical protein	1	1	1	NA	NA	158	158	158
DCPGAC_29660	persistent	Aminopeptidase N	208	210	1.01	NA	NA	545	2690	2593.8	CELHIE_11835	LHDGGN_18055	IDEEIC_23800	KBCHIJ_03835	ODFBCE_24320	LPAJCM_33585	LCGOEN_03770	HINIML_03885	JNDFOL_27565	MHENCL_19065	HHHLJI_12655	KCMCKM_19670	OGLEOC_05200	OLDOOC_19810	DPKOMB_14985	PGJNPL_02340	DALMIN_23290	PLEFJJ_27585	ICBPAA_05845	ICMALK_31625	KLIBNO_19255	KCJPCC_10895	KMCNJH_21115	FOJNMI_31420	COEKAP_33490	FANLCI_01820	IEMGOL_26105	HIIMJE_18035	DJFFKG_01735	MNCOJI_26900	HBCKDH_18800	NOILEF_21225	JIACOL_15200	GONNOF_24630	PJOIHB_07470	JABCNB_27970	EPBKIH_26845	FNPNHF_27485	GOGEIC_16145
DCPGAC_32545	cloud	hypothetical protein	1	1	1	NA	NA	419	419	419
DCPGAC_33030	cloud	hypothetical protein	1	1	1	NA	NA	260	260	260
DCPGAC_33190	cloud	hypothetical protein	1	1	1	NA	NA	167	167	167
DCPGAC_33680	cloud	DsrE family protein	1	1	1	NA	NA	365	365	365
DCPGAC_34495	cloud	condensation domain-containing protein	1	1	1	NA	NA	1391	1391	1391
DCPGAC_34655	cloud	hypothetical protein	1	1	1	NA	NA	161	161	161
DCPGAC_35800	cloud	hypothetical protein	1	1	1	NA	NA	218	218	218
DCPGAC_37280	cloud	hypothetical protein	1	1	1	NA	NA	131	131	131
DCPGAC_37765	cloud	hypothetical protein	4	4	1	NA	NA	158	386	271.25
IGKFNM_13430	cloud	hypothetical protein	1	1	1	NA	NA	254	254	254
IGKFNM_17150	cloud	hypothetical protein	1	1	1	NA	NA	227	227	227
IGKFNM_18795	cloud	hypothetical protein	2	2	1	NA	NA	92	92	92
IGKFNM_21905	cloud	hypothetical protein	2	2	1	NA	NA	197	197	197
IGKFNM_24650	cloud	tellurite resistance TerB family protein	5	5	1	NA	NA	443	443	443																									COEKAP_23330
IGKFNM_26265	cloud	hypothetical protein	3	3	1	NA	NA	188	350	263
IGKFNM_27755	cloud	hypothetical protein	2	2	1	NA	NA	200	200	200
KLDOOO_26755	cloud	hypothetical protein	1	1	1	NA	NA	254	254	254
KLDOOO_26915	cloud	hypothetical protein	1	1	1	NA	NA	458	458	458
KLDOOO_32120	cloud	hypothetical protein	4	4	1	NA	NA	236	239	236.75
KLDOOO_33120	cloud	hypothetical protein	1	1	1	NA	NA	122	122	122
CELHIE_00135	cloud	PepSY domain-containing protein	1	1	1	NA	NA	710	710	710	CELHIE_00135
CELHIE_01435	cloud	hypothetical protein	1	1	1	NA	NA	209	209	209	CELHIE_01435
CELHIE_02095	cloud	Putative signal transduction protein with Nachtdomain	1	1	1	NA	NA	1634	1634	1634	CELHIE_02095
CELHIE_02755	cloud	hypothetical protein	1	1	1	NA	NA	419	419	419	CELHIE_02755
CELHIE_03080	cloud	Nif11 domain-containing protein	1	1	1	NA	NA	296	296	296	CELHIE_03080
CELHIE_04055	cloud	hypothetical protein	1	1	1	NA	NA	272	272	272	CELHIE_04055
CELHIE_04215	cloud	hypothetical protein	1	1	1	NA	NA	263	263	263	CELHIE_04215
CELHIE_05675	cloud	hypothetical protein	1	1	1	NA	NA	260	260	260	CELHIE_05675
CELHIE_06320	cloud	hypothetical protein	1	1	1	NA	NA	221	221	221	CELHIE_06320
CELHIE_07130	cloud	hypothetical protein	1	1	1	NA	NA	272	272	272	CELHIE_07130
CELHIE_07290	cloud	Transposase	1	1	1	NA	NA	326	326	326	CELHIE_07290
CELHIE_07620	cloud	Carbohydrate-selective porin OprB	1	1	1	NA	NA	1922	1922	1922	CELHIE_07620
CELHIE_08260	cloud	Class I SAM-dependent methyltransferase	1	1	1	NA	NA	812	812	812	CELHIE_08260
CELHIE_08425	cloud	hypothetical protein	1	1	1	NA	NA	443	443	443	CELHIE_08425
CELHIE_08755	cloud	hypothetical protein	1	1	1	NA	NA	287	287	287	CELHIE_08755
OLDOOC_05205	cloud	hypothetical protein	1	1	1	NA	NA	290	290	290														OLDOOC_05205
OLDOOC_05525	cloud	FAD-binding protein	2	2	1	NA	NA	1442	1442	1442														OLDOOC_05525		PGJNPL_21690
OLDOOC_07950	cloud	hypothetical protein	2	2	1	NA	NA	242	260	251														OLDOOC_07950		PGJNPL_16265
OLDOOC_09725	cloud	Transmembrane protein	3	3	1	NA	NA	539	539	539					ODFBCE_15470									OLDOOC_09725		PGJNPL_30020
OLDOOC_11520	cloud	NERD domain-containing protein	3	3	1	NA	NA	695	698	696					ODFBCE_25215									OLDOOC_11520		PGJNPL_11055
OLDOOC_16870	cloud	hypothetical protein	3	3	1	NA	NA	239	239	239					ODFBCE_03125									OLDOOC_16870		PGJNPL_33165
OLDOOC_18820	cloud	EAD4 domain-containing protein	2	2	1	NA	NA	392	392	392														OLDOOC_18820		PGJNPL_32915
OLDOOC_19445	cloud	Mannosyl-3-phosphoglycerate phosphatase	2	2	1	NA	NA	209	209	209														OLDOOC_19445		PGJNPL_11690
IEMGOL_24940	cloud	response regulator	3	3	1	NA	NA	383	383	383																				ICMALK_17450							IEMGOL_24940							GONNOF_14185
IEMGOL_25105	cloud	tyrosine transporter	3	3	1	NA	NA	1307	1310	1309																				ICMALK_26645							IEMGOL_25105							GONNOF_30245
IEMGOL_25425	cloud	Histidine kinase domain-containing protein	2	2	1	NA	NA	1250	1280	1265	CELHIE_15425																										IEMGOL_25425
IEMGOL_25745	cloud	KGK domain-containing protein	1	1	1	NA	NA	380	380	380																											IEMGOL_25745
IEMGOL_26225	shell	hypothetical protein	12	12	1	NA	NA	188	191	189.75																											IEMGOL_26225
IEMGOL_26870	cloud	Integrase	5	5	1	NA	NA	959	1004	975.8																						KCJPCC_28670					IEMGOL_26870					NOILEF_04735
IEMGOL_27195	cloud	DUF3592 domain-containing protein	3	3	1	NA	NA	452	452	452																				ICMALK_27395							IEMGOL_27195							GONNOF_26640
IEMGOL_28330	cloud	PAS domain-containing sensor histidine kinase	1	1	1	NA	NA	2150	2150	2150																											IEMGOL_28330
IEMGOL_29320	cloud	type IV toxin-antitoxin system AbiEi familyantitoxin domain-containing protein	2	2	1	NA	NA	596	596	596																											IEMGOL_29320	HIIMJE_08020
IEMGOL_29800	cloud	hypothetical protein	1	1	1	NA	NA	332	332	332																											IEMGOL_29800
IEMGOL_31110	cloud	ribokinase	1	1	1	NA	NA	938	938	938																											IEMGOL_31110
IEMGOL_31270	cloud	PA14 domain-containing protein	1	1	1	NA	NA	3473	3473	3473																											IEMGOL_31270
IEMGOL_31590	cloud	non-ribosomal peptide synthetase	1	1	1	NA	NA	6098	6098	6098																											IEMGOL_31590
IEMGOL_32230	cloud	hypothetical protein	1	1	1	NA	NA	356	356	356																											IEMGOL_32230
IEMGOL_32560	cloud	SGNH/GDSL hydrolase family protein	1	1	1	NA	NA	986	986	986																											IEMGOL_32560
IEMGOL_32880	cloud	ATP-binding protein	1	1	1	NA	NA	1793	1793	1793																											IEMGOL_32880
IEMGOL_33040	cloud	DUF3102 domain-containing protein	1	1	1	NA	NA	746	746	746																											IEMGOL_33040
IEMGOL_33850	cloud	hypothetical protein	1	1	1	NA	NA	188	188	188																											IEMGOL_33850
HIIMJE_00750	cloud	pentapeptide repeat-containing protein	1	1	1	NA	NA	1088	1088	1088																												HIIMJE_00750
HIIMJE_02700	cloud	hypothetical protein	1	1	1	NA	NA	128	128	128																												HIIMJE_02700
HIIMJE_04185	cloud	Histidine kinase	5	5	1	NA	NA	4100	4241	4173.2															DPKOMB_01835						KLIBNO_00570	KCJPCC_00570				FANLCI_22165		HIIMJE_04185
ADBGCP_19840	cloud	hypothetical protein	1	1	1	NA	NA	206	206	206
ADBGCP_22260	cloud	hypothetical protein	1	1	1	NA	NA	239	239	239
ADBGCP_22420	cloud	HAMP domain-containing histidine kinase	1	1	1	NA	NA	335	335	335
ADBGCP_23065	cloud	peptidylprolyl isomerase	1	1	1	NA	NA	797	797	797
ADBGCP_25330	cloud	ATG16 domain-containing protein	2	2	1	NA	NA	614	614	614
ADBGCP_27285	cloud	DUF192 domain-containing protein	3	4	1.33	NA	NA	530	530	530																					KLIBNO_28815 "KLIBNO_31480"													GONNOF_33700
ADBGCP_27605	cloud	caspase family protein	1	1	1	NA	NA	1658	1658	1658
ADBGCP_27770	cloud	hypothetical protein	4	4	1	NA	NA	368	371	370.25
EGIAPC_28180	cloud	ATP-binding protein	1	1	1	NA	NA	2447	2447	2447
EGIAPC_28510	cloud	hybrid sensor histidine kinase/responseregulator	6	6	1	NA	NA	1274	1283	1278
EGIAPC_28990	cloud	response regulator transcription factor	2	2	1	NA	NA	668	671	669.5
EGIAPC_29150	cloud	tetratricopeptide repeat protein	1	1	1	NA	NA	671	671	671
EGIAPC_29955	cloud	DUF930 domain-containing protein	1	1	1	NA	NA	398	398	398
EGIAPC_30120	cloud	hypothetical protein	1	1	1	NA	NA	92	92	92
EGIAPC_30280	cloud	Toll/interleukin-1 receptor domain-containingprotein	1	1	1	NA	NA	383	383	383
BGLFKI_00920	cloud	3-isopropylmalate dehydratase large subunit	1	1	1	NA	NA	1445	1445	1445
BGLFKI_02055	shell	putative PurR-regulated permease PerM	22	22	1	NA	NA	1019	1046	1039.86
BGLFKI_02540	cloud	NAD-binding protein	1	1	1	NA	NA	1985	1985	1985
BGLFKI_03350	cloud	hormogonium polysaccharide secretion pseudopilinHpsB	1	1	1	NA	NA	734	734	734
BGLFKI_04160	cloud	Phytanoyl-CoA dioxygenase	1	1	1	NA	NA	968	968	968
BGLFKI_05820	cloud	S8 family serine peptidase	1	1	1	NA	NA	1466	1466	1466
BGLFKI_06625	persistent	DUF3611 domain-containing protein	171	171	1	NA	NA	542	749	583.72				KBCHIJ_15990											DPKOMB_22915				ICBPAA_16565	ICMALK_21760	KLIBNO_05415	KCJPCC_04795				FANLCI_17310	IEMGOL_12990	HIIMJE_03215			HBCKDH_16920	NOILEF_22355		GONNOF_12400
BGLFKI_06785	cloud	carotenoid oxygenase family protein	1	1	1	NA	NA	1424	1424	1424
BGLFKI_07265	cloud	SDR family oxidoreductase	2	2	1	NA	NA	1001	1007	1004	CELHIE_11470
BGLFKI_07425	cloud	CLPTM1-like membrane protein	1	1	1	NA	NA	980	980	980
BGLFKI_08395	cloud	peptidase	2	2	1	NA	NA	743	773	758
BGLFKI_08720	cloud	Transposase	1	1	1	NA	NA	551	551	551
BGLFKI_09040	cloud	acyltransferase family protein	1	1	1	NA	NA	1079	1079	1079
BGLFKI_09710	cloud	glycosyl transferase	1	1	1	NA	NA	971	971	971
BGLFKI_10380	cloud	hypothetical protein	1	1	1	NA	NA	128	128	128
BGLFKI_12650	cloud	hypothetical protein	1	1	1	NA	NA	224	224	224
GBDHHE_10005	cloud	Cyanoexosortase A system-associated protein	1	1	1	NA	NA	659	659	659
GBDHHE_10495	cloud	hypothetical protein	1	1	1	NA	NA	194	194	194
GBDHHE_12110	cloud	hypothetical protein	2	2	1	NA	NA	1070	1070	1070
GBDHHE_12435	cloud	Protein CopB	2	2	1	NA	NA	185	221	203
GBDHHE_13905	cloud	hypothetical protein	1	1	1	NA	NA	749	749	749
GBDHHE_14070	cloud	Biotin-lipoyl-2 domain-containing protein	2	2	1	NA	NA	1310	1310	1310
GBDHHE_16000	cloud	WD-40 repeat-containing protein	2	2	1	NA	NA	2339	2339	2339
GBDHHE_17805	cloud	DUF928 domain-containing protein	2	2	1	NA	NA	803	803	803
GBDHHE_19430	shell	SAM-dependent methyltransferase	12	13	1.08	NA	NA	185	725	632.92
GBDHHE_20395	cloud	GNAT family N-acetyltransferase	1	1	1	NA	NA	425	425	425
GBDHHE_20885	cloud	Peptide deformylase	2	2	1	NA	NA	323	323	323
GBDHHE_21235	cloud	hypothetical protein	1	1	1	NA	NA	224	224	224
GBDHHE_21555	cloud	Molecular chaperone GrpE (Heat shock protein)	2	2	1	NA	NA	614	614	614
GBDHHE_21715	cloud	DpnI-C domain-containing protein	2	2	1	NA	NA	977	980	978.5
GBDHHE_21880	cloud	ABC exporter membrane fusion protein, DevBfamily	2	2	1	NA	NA	1280	1280	1280
GBDHHE_22200	cloud	Transposase	1	1	1	NA	NA	218	218	218
GBDHHE_23350	cloud	DUF2834 domain-containing protein	3	3	1	NA	NA	665	677	673
MFDHHJ_14180	cloud	Outer membrane protein (putative protein)	1	1	1	NA	NA	749	749	749
MFDHHJ_14345	cloud	CO2 hydration protein (Low-affinity CO2 hydrationprotein CphX)	1	1	1	NA	NA	1160	1160	1160
MFDHHJ_15160	cloud	Sodium/hydrogen exchanger	1	1	1	NA	NA	2207	2207	2207
MFDHHJ_15655	cloud	hypothetical protein	1	1	1	NA	NA	620	620	620
MFDHHJ_16320	cloud	Peptidase A2 domain-containing protein	1	1	1	NA	NA	1040	1040	1040
MFDHHJ_16480	cloud	DUF2156 domain-containing protein	2	2	1	NA	NA	1061	1433	1247
MFDHHJ_17140	cloud	SH3 domain-containing protein	1	1	1	NA	NA	1052	1052	1052
MFDHHJ_17635	shell	VapC toxin family PIN domain ribonuclease	20	20	1	NA	NA	218	419	385.25											HHHLJI_10150				DPKOMB_14625																		JIACOL_14535					FNPNHF_15145	GOGEIC_28495
OCAKCN_00930	cloud	hypothetical protein	1	1	1	NA	NA	290	290	290
OCAKCN_01425	cloud	hypothetical protein	1	1	1	NA	NA	173	173	173
OCAKCN_02225	cloud	hypothetical protein	1	1	1	NA	NA	155	155	155
OCAKCN_04015	cloud	PEP-CTERM sorting domain-containing protein	5	5	1	NA	NA	872	953	920
OCAKCN_04175	cloud	dienelactone hydrolase family protein	4	4	1	NA	NA	719	719	719
OCAKCN_04495	cloud	Tellurium resistance protein	4	4	1	NA	NA	1235	1235	1235
OCAKCN_05140	shell	NB-ARC domain-containing protein	23	26	1.13	NA	NA	917	3635	3215.58
OCAKCN_05950	cloud	hypothetical protein	1	1	1	NA	NA	167	167	167
OCAKCN_08365	cloud	hypothetical protein	1	1	1	NA	NA	101	101	101
OCAKCN_09510	cloud	glycosyltransferase family 4 protein	2	2	1	NA	NA	1199	1199	1199
DEDHBP_24865	cloud	tetratricopeptide repeat protein	2	2	1	NA	NA	2108	2108	2108
PBOBGG_22660	cloud	hypothetical protein	2	2	1	NA	NA	227	227	227
PBOBGG_24120	cloud	Outer membrane lipoprotein-sorting protein	3	4	1.33	NA	NA	182	683	482
PBOBGG_26245	cloud	hypothetical protein	1	1	1	NA	NA	176	176	176
PBOBGG_30145	cloud	hypothetical protein	2	2	1	NA	NA	251	251	251
PBOBGG_30950	cloud	hypothetical protein	2	2	1	NA	NA	134	134	134
PBOBGG_31920	cloud	hypothetical protein	2	2	1	NA	NA	182	182	182
PBOBGG_32880	cloud	NurA domain-containing protein	6	6	1	NA	NA	1352	1355	1354
PBOBGG_33200	shell	Uma2 domain-containing protein	61	61	1	NA	NA	653	752	665.69				KBCHIJ_29385		LPAJCM_20365															KLIBNO_14810	KCJPCC_22580				FANLCI_08015	IEMGOL_30060						JIACOL_16890	GONNOF_20350				FNPNHF_06865	GOGEIC_03150
PBOBGG_33690	cloud	hypothetical protein	2	2	1	NA	NA	332	332	332
JIAAIN_03780	cloud	hypothetical protein	2	2	1	NA	NA	224	224	224
JIAAIN_04770	shell	PMT family glycosyltransferase ArnT/Agl22,involved in glycosylation of proteins and lipid IVA	20	20	1	NA	NA	1535	1574	1563.05
JIAAIN_04930	cloud	Replication protein	3	3	1	NA	NA	455	503	471
JIAAIN_05090	cloud	Tryptophan halogenase	2	2	1	NA	NA	1787	1787	1787
JIAAIN_08500	cloud	hypothetical protein	2	2	1	NA	NA	230	230	230
JIAAIN_09150	cloud	hypothetical protein	2	2	1	NA	NA	368	368	368
JIAAIN_10610	cloud	hypothetical protein	2	2	1	NA	NA	182	182	182
JIAAIN_12410	cloud	hypothetical protein	1	1	1	NA	NA	299	299	299
JIAAIN_13220	cloud	Metal resistance protein	2	2	1	NA	NA	263	263	263
JIAAIN_13540	cloud	Peptidase-M10-C domain-containing protein	2	2	1	NA	NA	1241	1241	1241
JIAAIN_14360	cloud	Hist-deacetyl domain-containing protein	1	1	1	NA	NA	977	977	977
JIAAIN_17780	cloud	Chloride channel protein	2	2	1	NA	NA	305	305	305
CGLEBC_29975	cloud	PEP-CTERM sorting domain-containing protein	3	3	1	NA	NA	995	998	997
CGLEBC_32075	cloud	WD40 repeat domain-containing protein	1	1	1	NA	NA	974	974	974
CGLEBC_32235	cloud	hypothetical protein	1	1	1	NA	NA	182	182	182
CGLEBC_33380	cloud	DUF4157 domain-containing protein	1	1	1	NA	NA	1595	1595	1595
CGLEBC_34190	cloud	hypothetical protein	1	1	1	NA	NA	167	167	167
CGLEBC_34680	cloud	RHH-5 domain-containing protein	2	2	1	NA	NA	167	167	167
CGLEBC_34840	cloud	hypothetical protein	2	2	1	NA	NA	218	263	240.5
CGLEBC_36125	cloud	Rubredoxin	4	4	1	NA	NA	173	173	173
CGLEBC_36775	cloud	DUF2240 domain-containing protein	1	1	1	NA	NA	233	233	233
CGLEBC_38255	cloud	Tox-PLDMTX domain-containing protein	1	1	1	NA	NA	4556	4556	4556
CGLEBC_40220	cloud	hypothetical protein	2	2	1	NA	NA	554	554	554
MGIGLO_00930	cloud	hypothetical protein	1	1	1	NA	NA	119	119	119
MGIGLO_01255	cloud	hypothetical protein	1	1	1	NA	NA	272	272	272
MGIGLO_01575	cloud	hypothetical protein	1	1	1	NA	NA	473	473	473
MGIGLO_02385	cloud	hypothetical protein	1	1	1	NA	NA	251	251	251
MGIGLO_02560	shell	HNH endonuclease	120	120	1	NA	NA	518	644	547.5	CELHIE_28540	LHDGGN_07835			ODFBCE_10865							KCMCKM_31430		OLDOOC_31885	DPKOMB_15500	PGJNPL_22990			ICBPAA_16660	ICMALK_05430	KLIBNO_20090	KCJPCC_08065				FANLCI_02695		HIIMJE_20370		MNCOJI_15240	HBCKDH_21950	NOILEF_04955		GONNOF_00265	PJOIHB_24770		EPBKIH_13960
MGIGLO_04100	cloud	hypothetical protein	2	2	1	NA	NA	197	197	197
MGIGLO_04585	cloud	hypothetical protein	5	5	1	NA	NA	245	341	302.6
EDEHML_11995	cloud	hypothetical protein	1	1	1	NA	NA	155	155	155
EDEHML_15245	cloud	Transcriptional regulator	1	1	1	NA	NA	446	446	446
EDEHML_16060	cloud	Prophage protein	2	2	1	NA	NA	251	251	251
EDEHML_17690	cloud	Formyl transferase	1	1	1	NA	NA	566	566	566
EDEHML_20685	cloud	hypothetical protein	1	1	1	NA	NA	4460	4460	4460
EDEHML_21330	cloud	NYN domain-containing protein	2	2	1	NA	NA	743	743	743
EDEHML_25030	cloud	hypothetical protein	1	1	1	NA	NA	455	455	455
EDEHML_25355	cloud	hypothetical protein	4	4	1	NA	NA	413	413	413
EDEHML_25520	cloud	hypothetical protein	1	1	1	NA	NA	230	230	230
NHOOKG_25830	cloud	hypothetical protein	1	1	1	NA	NA	236	236	236
NHOOKG_26635	cloud	hypothetical protein	1	1	1	NA	NA	1334	1334	1334
NHOOKG_27605	cloud	hypothetical protein	1	1	1	NA	NA	95	95	95
NHOOKG_29060	cloud	DUF2382 domain-containing protein	1	1	1	NA	NA	1163	1163	1163
NHOOKG_31730	cloud	hypothetical protein	2	2	1	NA	NA	179	179	179
NHOOKG_32695	cloud	DUF4367 domain-containing protein	2	2	1	NA	NA	569	569	569
NHOOKG_32855	cloud	DUF1918 domain-containing protein	1	1	1	NA	NA	209	209	209
ABPFPF_01515	cloud	hypothetical protein	1	1	1	NA	NA	113	113	113
ABPFPF_04295	cloud	Peptidase C15	6	6	1	NA	NA	374	542	483
ABPFPF_06275	cloud	TcA-TcB-BD domain-containing protein	1	1	1	NA	NA	2453	2453	2453
ABPFPF_06435	cloud	hypothetical protein	1	1	1	NA	NA	212	212	212
ABPFPF_06760	cloud	hypothetical protein	1	1	1	NA	NA	125	125	125
ABPFPF_08220	cloud	HTH cro/C1-type domain-containing protein	1	1	1	NA	NA	245	245	245
OCNBLM_17870	cloud	type II toxin-antitoxin system PemK/MazF familytoxin	4	4	1	NA	NA	365	365	365
OCNBLM_18385	cloud	hypothetical protein	1	1	1	NA	NA	215	215	215
OCNBLM_25375	cloud	hypothetical protein	2	2	1	NA	NA	197	197	197
OCNBLM_27825	cloud	hypothetical protein	1	1	1	NA	NA	110	110	110
OCNBLM_30435	cloud	hypothetical protein	1	1	1	NA	NA	323	323	323
JNDFOL_11935	cloud	hypothetical protein	1	1	1	NA	NA	173	173	173									JNDFOL_11935
JNDFOL_12910	cloud	hypothetical protein	1	1	1	NA	NA	845	845	845									JNDFOL_12910
JNDFOL_17035	cloud	hypothetical protein	2	2	1	NA	NA	158	161	159.5									JNDFOL_17035														KMCNJH_34040
JNDFOL_17370	shell	ABC-2 type transporter	55	55	1	NA	NA	779	932	862.24			IDEEIC_18755		ODFBCE_23030	LPAJCM_29620	LCGOEN_33330		JNDFOL_17370	MHENCL_01080	HHHLJI_10930	KCMCKM_10370	OGLEOC_35075	OLDOOC_16390		PGJNPL_29540	DALMIN_16545	PLEFJJ_23700	ICBPAA_18235				KMCNJH_03975	FOJNMI_13240	COEKAP_04620				DJFFKG_03430	MNCOJI_01285			JIACOL_15835		PJOIHB_21405	JABCNB_18510	EPBKIH_01285	FNPNHF_07930	GOGEIC_02095
JNDFOL_17655	cloud	Alpha-1,2-fucosyltransferase	1	1	1	NA	NA	995	995	995									JNDFOL_17655
JNDFOL_18635	cloud	Putative methyltransferase	1	1	1	NA	NA	1124	1124	1124									JNDFOL_18635
JNDFOL_20405	cloud	hypothetical protein	1	1	1	NA	NA	740	740	740									JNDFOL_20405
JNDFOL_20730	cloud	hypothetical protein	1	1	1	NA	NA	149	149	149									JNDFOL_20730
JNDFOL_23980	cloud	TnsD domain-containing protein	1	1	1	NA	NA	1898	1898	1898									JNDFOL_23980
JNDFOL_25925	cloud	hypothetical protein	1	1	1	NA	NA	161	161	161									JNDFOL_25925
JNDFOL_26975	cloud	PINc domain-containing protein	2	2	1	NA	NA	386	386	386								HINIML_31675	JNDFOL_26975
COEKAP_10545	cloud	Glycosyltransferase family 4 protein	4	4	1	NA	NA	1319	1322	1319.75										MHENCL_30245			OGLEOC_00625												COEKAP_10545
COEKAP_12000	cloud	Tyr recombinase domain-containing protein	2	2	1	NA	NA	1430	1430	1430													OGLEOC_35755												COEKAP_12000
COEKAP_16050	cloud	Oligosaccharide repeat unit polymerase	4	4	1	NA	NA	1265	1265	1265										MHENCL_24860			OGLEOC_25650												COEKAP_16050
COEKAP_17975	cloud	amino acid adenylation domain-containing protein	2	2	1	NA	NA	4400	4400	4400																									COEKAP_17975
COEKAP_18460	cloud	hypothetical protein	2	2	1	NA	NA	716	716	716													OGLEOC_26920												COEKAP_18460
COEKAP_18950	cloud	AAA-like domain-containing protein	1	1	1	NA	NA	3164	3164	3164																									COEKAP_18950
COEKAP_19280	cloud	DUF1330 domain-containing protein	1	1	1	NA	NA	224	224	224																									COEKAP_19280
COEKAP_20890	cloud	hypothetical protein	1	1	1	NA	NA	221	221	221																									COEKAP_20890
COEKAP_22355	cloud	hypothetical protein	2	2	1	NA	NA	248	248	248													OGLEOC_29140												COEKAP_22355
COEKAP_23740	cloud	YtxH domain-containing protein	3	3	1	NA	NA	569	569	569										MHENCL_31765			OGLEOC_21055												COEKAP_23740
COEKAP_24060	cloud	Tellurite resistance protein	3	3	1	NA	NA	269	269	269											HHHLJI_39735		OGLEOC_18360												COEKAP_24060
COEKAP_24220	cloud	hypothetical protein	2	2	1	NA	NA	233	233	233													OGLEOC_21385												COEKAP_24220
GOGEIC_11540	cloud	Transposase	2	2	1	NA	NA	137	137	137																																						FNPNHF_32095	GOGEIC_11540
GOGEIC_18655	cloud	hypothetical protein	2	2	1	NA	NA	317	317	317																																						FNPNHF_24975	GOGEIC_18655
IGEHKF_17325	cloud	hypothetical protein	1	1	1	NA	NA	164	164	164
IGEHKF_20555	cloud	fdxN element excision recombinase XisF	1	1	1	NA	NA	1358	1358	1358
IGEHKF_20715	cloud	ORF2	1	1	1	NA	NA	479	479	479
IGEHKF_21530	cloud	restriction endonuclease subunit S	1	1	1	NA	NA	1325	1325	1325
IGEHKF_21695	cloud	GIY-YIG nuclease family protein	1	1	1	NA	NA	332	332	332
IGEHKF_21855	cloud	DUF1392 domain-containing protein	1	1	1	NA	NA	509	509	509
IGEHKF_22015	cloud	hypothetical protein	1	1	1	NA	NA	383	383	383
IGEHKF_22825	cloud	Signal recognition particle receptor FtsY	2	2	1	NA	NA	935	944	939.5
IGEHKF_23310	cloud	patatin-like phospholipase family protein	1	1	1	NA	NA	1175	1175	1175
IGEHKF_24115	cloud	Cell division protein FtsL	1	1	1	NA	NA	677	677	677
IGEHKF_25565	cloud	Phosphoenolpyruvate-protein phosphotransferase	5	5	1	NA	NA	2480	2558	2514.8
IGEHKF_25725	cloud	hypothetical protein	1	1	1	NA	NA	122	122	122
IGEHKF_25885	cloud	DUF4157 domain-containing protein	1	1	1	NA	NA	2138	2138	2138
IGEHKF_26045	cloud	DUF4777 domain-containing protein	1	1	1	NA	NA	1385	1385	1385
IGEHKF_27005	cloud	DUF4912 domain-containing protein	1	1	1	NA	NA	3038	3038	3038
IGEHKF_27325	cloud	type II toxin-antitoxin system Phd/YefM familyantitoxin	3	3	1	NA	NA	296	308	300																													DJFFKG_11745
IGEHKF_27485	cloud	hypothetical protein	1	1	1	NA	NA	98	98	98
IGEHKF_27970	cloud	ABC transporter substrate-binding protein	1	1	1	NA	NA	905	905	905
IGEHKF_28450	shell	Type II toxin-antitoxin system Phd/YefM familyantitoxin	6	6	1	NA	NA	149	164	156.5
IGEHKF_28610	cloud	glycosyltransferase	1	1	1	NA	NA	1277	1277	1277
IGEHKF_28935	shell	Aminotransferase	18	18	1	NA	NA	155	167	156
IGEHKF_29575	cloud	PAS domain-containing protein	1	1	1	NA	NA	2714	2714	2714
IGEHKF_29735	cloud	calcium/proton exchanger	1	1	1	NA	NA	1160	1160	1160
IGEHKF_29895	shell	Cation-transporting P-type ATPase	20	20	1	NA	NA	2303	2315	2311.4
IGEHKF_30710	cloud	DUF2958 domain-containing protein	1	3	3	NA	NA	323	326	325
IGEHKF_31030	cloud	ShlB/FhaC/HecB family hemolysinsecretion/activation protein	1	1	1	NA	NA	1622	1622	1622
IGEHKF_31830	cloud	pentapeptide repeat-containing protein	1	1	1	NA	NA	794	794	794
IGEHKF_32470	cloud	DUF3780 domain-containing protein	1	3	3	NA	NA	929	968	951
IGEHKF_32795	cloud	RNA-binding protein	1	1	1	NA	NA	284	284	284
GKHDCM_04285	cloud	Amino acid adenylation domain-containing protein	2	2	1	NA	NA	6233	6830	6531.5
GKHDCM_04930	cloud	hypothetical protein	1	1	1	NA	NA	182	182	182
GKHDCM_06260	cloud	SLOG family protein	1	1	1	NA	NA	269	269	269
GEEHGP_29220	cloud	site-specific DNA-methyltransferase(adenine-specific)	1	1	1	NA	NA	2582	2582	2582
GEEHGP_29380	cloud	GNAT family N-acetyltransferase	6	6	1	NA	NA	434	446	437.5
GEEHGP_29540	cloud	hypothetical protein	1	1	1	NA	NA	230	230	230
GEEHGP_30040	persistent	bifunctional pyr operon transcriptionalregulator/uracil phosphoribosyltransferase PyrR	208	208	1	NA	NA	533	680	544.39	CELHIE_20500	LHDGGN_11075	IDEEIC_24605	KBCHIJ_16700	ODFBCE_17365	LPAJCM_08595	LCGOEN_16715	HINIML_27640	JNDFOL_11625	MHENCL_32275	HHHLJI_03020	KCMCKM_20785	OGLEOC_34185	OLDOOC_25780	DPKOMB_14680	PGJNPL_13275	DALMIN_07855	PLEFJJ_08920	ICBPAA_07360	ICMALK_30180	KLIBNO_18965	KCJPCC_07455	KMCNJH_05200	FOJNMI_00500	COEKAP_21225	FANLCI_03345	IEMGOL_20335	HIIMJE_16220	DJFFKG_03000	MNCOJI_02320	HBCKDH_27990	NOILEF_05650	JIACOL_22445	GONNOF_16380	PJOIHB_02765	JABCNB_37350	EPBKIH_02320	FNPNHF_12940	GOGEIC_30710
NEJMOL_24615	cloud	DUF3987 domain-containing protein	7	7	1	NA	NA	3080	3176	3101	CELHIE_31090
NEJMOL_24775	cloud	hypothetical protein	1	1	1	NA	NA	176	176	176
NEJMOL_25095	cloud	Transposase	1	1	1	NA	NA	200	200	200
NEJMOL_25395	cloud	hypothetical protein	1	1	1	NA	NA	179	179	179
NEJMOL_26220	cloud	Beta-ketoacyl synthase	6	6	1	NA	NA	5843	5900	5869
NEJMOL_26705	cloud	hypothetical protein	1	1	1	NA	NA	734	734	734
NEJMOL_27515	cloud	DUF560 domain-containing protein	1	1	1	NA	NA	1247	1247	1247
NEJMOL_28325	cloud	hypothetical protein	1	1	1	NA	NA	311	311	311
NEJMOL_29295	cloud	hypothetical protein	1	1	1	NA	NA	140	140	140
NEJMOL_30270	cloud	Bacterial conjugation TrbI-like protein	1	1	1	NA	NA	1598	1598	1598
NEJMOL_30430	cloud	Lipoprotein	1	1	1	NA	NA	743	743	743
NEJMOL_30915	cloud	hypothetical protein	1	1	1	NA	NA	164	164	164
NEJMOL_31075	cloud	Prophage protein	1	2	2	NA	NA	509	509	509
DJFJKE_00035	cloud	hypothetical protein	1	1	1	NA	NA	269	269	269
AHCMBA_31920	cloud	hypothetical protein	1	1	1	NA	NA	197	197	197
AHCMBA_32895	cloud	AAA family ATPase	3	3	1	NA	NA	620	620	620																													DJFFKG_28765
NNNKFK_00675	cloud	Phage protein	2	2	1	NA	NA	200	200	200
NNNKFK_03295	cloud	Uma2 domain-containing protein	2	2	1	NA	NA	317	317	317
NNNKFK_03460	cloud	hypothetical protein	2	2	1	NA	NA	152	152	152
NNNKFK_03620	cloud	hypothetical protein	2	2	1	NA	NA	185	185	185
NNNKFK_06530	cloud	hypothetical protein	2	2	1	NA	NA	272	272	272
NNNKFK_07990	cloud	hypothetical protein	2	2	1	NA	NA	236	236	236
NNNKFK_08315	cloud	Methyl-accepting transducer domain-containingprotein	2	2	1	NA	NA	512	512	512
NNNKFK_10440	cloud	PS-pyruv-trans domain-containing protein	2	2	1	NA	NA	1097	1097	1097
AHOKBE_30280	cloud	hypothetical protein	1	1	1	NA	NA	398	398	398
AHOKBE_30770	cloud	hypothetical protein	2	2	1	NA	NA	209	209	209
OKCMOJ_00575	cloud	Cytotoxic T-lymphocyte-associated antigen 4	1	1	1	NA	NA	383	383	383
OKCMOJ_01415	cloud	Sporulation protein	1	1	1	NA	NA	710	710	710
OKCMOJ_01745	cloud	hypothetical protein	1	1	1	NA	NA	551	551	551
OKCMOJ_03050	cloud	hypothetical protein	1	1	1	NA	NA	290	290	290
OKCMOJ_03715	cloud	hypothetical protein	1	1	1	NA	NA	170	170	170
OKCMOJ_03880	cloud	hypothetical protein	1	1	1	NA	NA	236	236	236
OKCMOJ_05495	cloud	hypothetical protein	1	1	1	NA	NA	3587	3587	3587
OKCMOJ_05660	cloud	Transmembrane protein	1	1	1	NA	NA	446	446	446
OKCMOJ_06785	cloud	hypothetical protein	1	1	1	NA	NA	260	260	260
OKCMOJ_07600	cloud	hypothetical protein	1	1	1	NA	NA	236	236	236
OKCMOJ_07775	cloud	hypothetical protein	1	1	1	NA	NA	176	176	176
OKCMOJ_08100	cloud	hypothetical protein	1	1	1	NA	NA	335	335	335
OKCMOJ_09085	cloud	YgiT-type zinc finger domain-containing protein	1	1	1	NA	NA	236	236	236
OKCMOJ_10395	cloud	hypothetical protein	1	1	1	NA	NA	122	122	122
OKCMOJ_11375	cloud	ribbon-helix-helix domain-containing protein	1	1	1	NA	NA	194	194	194
FPLADJ_34795	cloud	DUF4365 domain-containing protein	1	1	1	NA	NA	254	254	254
FPLADJ_36250	cloud	glycosyltransferase	3	3	1	NA	NA	1187	1187	1187
FPLADJ_37720	cloud	hypothetical protein	2	2	1	NA	NA	1340	1349	1344.5
FPLADJ_37880	cloud	hypothetical protein	1	1	1	NA	NA	173	173	173
DMKMHI_02680	persistent	Permease	206	206	1	NA	NA	242	365	252.27	CELHIE_17770	LHDGGN_20900	IDEEIC_01110	KBCHIJ_11355	ODFBCE_25890	LPAJCM_28700	LCGOEN_33950	HINIML_26175	JNDFOL_23055	MHENCL_24050	HHHLJI_35400	KCMCKM_34155	OGLEOC_26155	OLDOOC_00040	DPKOMB_26450	PGJNPL_06115	DALMIN_22880	PLEFJJ_18990	ICBPAA_22475	ICMALK_02715	KLIBNO_14375	KCJPCC_26655	KMCNJH_25170	FOJNMI_14405	COEKAP_34640	FANLCI_08475	IEMGOL_20835	HIIMJE_05345	DJFFKG_24185	MNCOJI_20530	HBCKDH_21550	NOILEF_15035	JIACOL_30800	GONNOF_21740	PJOIHB_18065	JABCNB_07485	EPBKIH_19205	FNPNHF_04030	GOGEIC_05985
DMKMHI_05810	cloud	hypothetical protein	2	2	1	NA	NA	173	173	173
DMKMHI_06635	cloud	hypothetical protein	1	1	1	NA	NA	269	269	269
DMKMHI_08785	cloud	Nitroreductase domain-containing protein	1	1	1	NA	NA	347	347	347
DMKMHI_09110	cloud	hypothetical protein	2	2	1	NA	NA	185	185	185
DMKMHI_10575	cloud	Peptidoglycan-binding LysM	3	3	1	NA	NA	902	902	902
IFNMJL_15150	cloud	CHAT domain-containing protein	1	1	1	NA	NA	1385	1385	1385
IFNMJL_15640	cloud	Long-chain-fatty-acid--CoA ligase	1	1	1	NA	NA	3464	3464	3464
IFNMJL_16815	cloud	hypothetical protein	1	1	1	NA	NA	686	686	686
IFNMJL_18130	cloud	Carrier domain-containing protein	1	1	1	NA	NA	641	641	641
IFNMJL_18615	cloud	hypothetical protein	1	1	1	NA	NA	230	230	230
IFNMJL_20080	cloud	General secretion pathway protein GspH	2	2	1	NA	NA	551	551	551
IFNMJL_21850	cloud	Cupin-8 domain-containing protein	4	4	1	NA	NA	758	911	858.5											HHHLJI_25970
IFNMJL_23780	cloud	PEP-CTERM sorting domain-containing protein	3	3	1	NA	NA	815	836	822
IFNMJL_24265	cloud	hypothetical protein	1	1	1	NA	NA	143	143	143
IFNMJL_24585	cloud	hypothetical protein	2	2	1	NA	NA	452	452	452
IFNMJL_25910	cloud	Site-specific DNA-methyltransferase(adenine-specific)	2	2	1	NA	NA	932	1007	969.5
IFNMJL_26875	cloud	Phage protein	1	1	1	NA	NA	224	224	224
IFNMJL_27355	cloud	hypothetical protein	1	1	1	NA	NA	623	623	623
IFNMJL_27840	cloud	CPBP family intramembrane metalloprotease	2	2	1	NA	NA	206	206	206
EHKBHO_18765	cloud	Bacteriocin	4	4	1	NA	NA	209	248	220.25
EHKBHO_22895	cloud	Asparagine synthase	1	1	1	NA	NA	713	713	713
EHKBHO_23550	shell	putative membrane transporter protein	122	126	1.03	NA	NA	236	899	829.17	CELHIE_33900		IDEEIC_19040		ODFBCE_03005	LPAJCM_08800	LCGOEN_25430	HINIML_24110	JNDFOL_10635	MHENCL_02875	HHHLJI_22815	KCMCKM_18160 "KCMCKM_18455"	OGLEOC_07365	OLDOOC_16990	DPKOMB_06440	PGJNPL_33280	DALMIN_21900	PLEFJJ_11780		ICMALK_18445	KLIBNO_03150	KCJPCC_14690	KMCNJH_06605	FOJNMI_35145	COEKAP_27290	FANLCI_19410	IEMGOL_06065	HIIMJE_09800	DJFFKG_04135	MNCOJI_22065 "MNCOJI_08615"	HBCKDH_06760	NOILEF_17610	JIACOL_36945	GONNOF_22650	PJOIHB_14080	JABCNB_09215	EPBKIH_07655 "EPBKIH_20650"	FNPNHF_18135	GOGEIC_25510
EHKBHO_24045	cloud	hypothetical protein	1	1	1	NA	NA	440	440	440
EHKBHO_26635	cloud	CopG family transcriptional regulator	1	1	1	NA	NA	284	284	284
EHKBHO_26800	cloud	SAM-dependent methyltransferase	1	1	1	NA	NA	161	161	161
EHKBHO_27935	cloud	Cache domain-containing protein	2	2	1	NA	NA	116	1478	797
EHKBHO_28615	cloud	Bro-N domain-containing protein	1	1	1	NA	NA	497	497	497
EHKBHO_30580	cloud	BLH-phosphatase domain-containing protein	3	3	1	NA	NA	446	449	448
EHKBHO_33165	cloud	hypothetical protein	1	1	1	NA	NA	482	482	482
EHKBHO_33655	cloud	MIase domain-containing protein	1	1	1	NA	NA	314	314	314
EHKBHO_34160	cloud	hypothetical protein	1	1	1	NA	NA	1058	1058	1058
JCFIFF_00100	cloud	hypothetical protein	1	1	1	NA	NA	671	671	671
JCFIFF_02610	shell	Conserved domain protein	13	13	1	NA	NA	152	161	154.08
JCFIFF_04340	cloud	hypothetical protein	1	3	3	NA	NA	371	794	534
CELHIE_08765	cloud	hypothetical protein	1	1	1	NA	NA	3851	3851	3851	CELHIE_08765
CELHIE_08925	cloud	Sugar transferase	1	1	1	NA	NA	995	995	995	CELHIE_08925
CELHIE_09785	cloud	TPR-REGION domain-containing protein	1	1	1	NA	NA	452	452	452	CELHIE_09785
CELHIE_09960	cloud	DUF218 domain-containing protein	1	1	1	NA	NA	485	485	485	CELHIE_09960
CELHIE_10450	cloud	hypothetical protein	1	1	1	NA	NA	278	278	278	CELHIE_10450
CELHIE_10945	cloud	HNHc domain-containing protein	1	1	1	NA	NA	488	488	488	CELHIE_10945
CELHIE_11110	cloud	hypothetical protein	1	1	1	NA	NA	254	254	254	CELHIE_11110
CELHIE_11285	cloud	DUF2094 domain-containing protein	1	1	1	NA	NA	323	323	323	CELHIE_11285
CELHIE_11445	cloud	C-methyltransferase	1	1	1	NA	NA	1229	1229	1229	CELHIE_11445
CELHIE_11605	shell	ABC-FEVS, iron complex transport systemsubstrate-binding protein	10	10	1	NA	NA	971	980	979.1	CELHIE_11605																										IEMGOL_10420
CELHIE_12255	cloud	DUF2157 domain-containing protein	1	1	1	NA	NA	4007	4007	4007	CELHIE_12255
CELHIE_13380	cloud	Phosphoenolpyruvate synthase	1	1	1	NA	NA	2396	2396	2396	CELHIE_13380
CELHIE_15500	cloud	HTH cro/C1-type domain-containing protein	1	1	1	NA	NA	725	725	725	CELHIE_15500
CELHIE_15990	cloud	Forkhead-associated protein	1	1	1	NA	NA	614	614	614	CELHIE_15990
CELHIE_16960	cloud	hypothetical protein	1	1	1	NA	NA	773	773	773	CELHIE_16960
CELHIE_18095	cloud	hypothetical protein	1	1	1	NA	NA	218	218	218	CELHIE_18095
CELHIE_18430	cloud	hypothetical protein	1	1	1	NA	NA	320	320	320	CELHIE_18430
CELHIE_18590	cloud	hypothetical protein	1	1	1	NA	NA	1724	1724	1724	CELHIE_18590
CELHIE_18755	cloud	hypothetical protein	1	1	1	NA	NA	560	560	560	CELHIE_18755
CELHIE_18915	cloud	Type I phosphodiesterase/nucleotidepyrophosphatase	1	1	1	NA	NA	1682	1682	1682	CELHIE_18915
CELHIE_19240	cloud	Late transcription factor	4	4	1	NA	NA	212	212	212	CELHIE_19240																		ICBPAA_00205									HIIMJE_29610
CELHIE_19835	cloud	Biotin-lipoyl-2 domain-containing protein	1	1	1	NA	NA	1340	1340	1340	CELHIE_19835
CELHIE_20985	cloud	hypothetical protein	1	1	1	NA	NA	248	248	248	CELHIE_20985
CELHIE_21160	cloud	hypothetical protein	1	1	1	NA	NA	239	239	239	CELHIE_21160
CELHIE_22140	cloud	Protein kinase domain-containing protein	1	1	1	NA	NA	1691	1691	1691	CELHIE_22140
CELHIE_23615	cloud	Amino-oxidase domain-containing protein	2	2	1	NA	NA	509	1760	1134.5	CELHIE_23615
CELHIE_24260	cloud	PEP-utilizers domain-containing protein	1	1	1	NA	NA	1706	1706	1706	CELHIE_24260
CELHIE_24420	cloud	Protein kinase domain-containing protein	1	1	1	NA	NA	1766	1766	1766	CELHIE_24420
CELHIE_24740	cloud	Amino acid adenyltransferase	1	1	1	NA	NA	1535	1535	1535	CELHIE_24740
DALMIN_31835	cloud	M48 family peptidase	2	2	1	NA	NA	1196	1196	1196			IDEEIC_31770														DALMIN_31835
DALMIN_32320	cloud	hypothetical protein	2	2	1	NA	NA	272	272	272			IDEEIC_31995														DALMIN_32320
DALMIN_33155	cloud	Transmembrane protein	5	5	1	NA	NA	269	269	269			IDEEIC_03055														DALMIN_33155	PLEFJJ_15745											DJFFKG_07405							JABCNB_03090
DALMIN_34450	cloud	hypothetical protein	2	2	1	NA	NA	545	545	545			IDEEIC_33215														DALMIN_34450
DALMIN_34610	cloud	Phage replication protein	2	2	1	NA	NA	1289	1289	1289			IDEEIC_33335														DALMIN_34610
DALMIN_36070	cloud	hypothetical protein	2	2	1	NA	NA	407	407	407			IDEEIC_34470														DALMIN_36070
DALMIN_36710	shell	CopG family transcriptional regulator	47	59	1.26	NA	NA	182	200	190.59		LHDGGN_05345	IDEEIC_35280				LCGOEN_39385				HHHLJI_35485						DALMIN_36710						KMCNJH_37735	FOJNMI_23355												JABCNB_03030 "JABCNB_38310"
PLEFJJ_00480	cloud	Cytochrome c oxidase subunit 3	1	1	1	NA	NA	173	173	173																		PLEFJJ_00480
PLEFJJ_01605	cloud	Putative Chase2 sensor protein	4	4	1	NA	NA	1889	1892	1890.5			IDEEIC_29645														DALMIN_29415	PLEFJJ_01605																		JABCNB_03205
PLEFJJ_01930	cloud	PepSY domain-containing protein	6	6	1	NA	NA	455	476	464.5			IDEEIC_28130								HHHLJI_25255						DALMIN_20130	PLEFJJ_01930											DJFFKG_13700							JABCNB_05265
PLEFJJ_02090	cloud	Protein kinase	2	2	1	NA	NA	1892	1916	1904											HHHLJI_15420							PLEFJJ_02090
PLEFJJ_02250	cloud	CHASE2 domain-containing protein	3	3	1	NA	NA	1889	1895	1892											HHHLJI_10055							PLEFJJ_02250
PLEFJJ_02890	cloud	Monooxygenase FAD-binding protein	1	1	1	NA	NA	389	389	389																		PLEFJJ_02890
PLEFJJ_05520	cloud	Transcriptional regulator	1	1	1	NA	NA	200	200	200																		PLEFJJ_05520
PLEFJJ_05680	cloud	histidine kinase	4	4	1	NA	NA	4322	7754	6618.5			IDEEIC_17685														DALMIN_14655	PLEFJJ_05680																		JABCNB_21210
PLEFJJ_06800	cloud	hypothetical protein	2	2	1	NA	NA	287	287	287																		PLEFJJ_06800																		JABCNB_27330
PLEFJJ_07470	cloud	Cupin 2 barrel domain-containing protein	4	4	1	NA	NA	134	134	134																		PLEFJJ_07470
PLEFJJ_08445	cloud	Iron-containing redox enzyme family protein	2	2	1	NA	NA	758	758	758																		PLEFJJ_08445											DJFFKG_07160
PLEFJJ_10530	cloud	hypothetical protein	1	1	1	NA	NA	101	101	101																		PLEFJJ_10530
GONNOF_31750	cloud	polysaccharide biosynthesis tyrosine autokinase	3	3	1	NA	NA	2156	2171	2161																				ICMALK_29515							IEMGOL_31770							GONNOF_31750
GONNOF_31910	cloud	hypothetical protein	1	1	1	NA	NA	206	206	206																																		GONNOF_31910
GONNOF_32070	cloud	L-histidine N(alpha)-methyltransferase	2	2	1	NA	NA	1121	1121	1121																				ICMALK_25355														GONNOF_32070
GONNOF_33045	cloud	APH domain-containing protein	2	2	1	NA	NA	995	995	995																				ICMALK_34035														GONNOF_33045
GONNOF_33845	cloud	DUF1392 domain-containing protein	2	2	1	NA	NA	515	539	527																																		GONNOF_33845
GONNOF_34490	cloud	hypothetical protein	2	2	1	NA	NA	257	257	257																				ICMALK_09140														GONNOF_34490
GONNOF_34655	cloud	Peptidase-M16-C domain-containing protein	1	1	1	NA	NA	470	470	470																																		GONNOF_34655
GONNOF_35490	shell	Spore germination protein	18	18	1	NA	NA	617	623	620.33															DPKOMB_11640				ICBPAA_06655	ICMALK_29605	KLIBNO_22070	KCJPCC_27615				FANLCI_00125	IEMGOL_08960	HIIMJE_07960				NOILEF_13790		GONNOF_35490
GONNOF_35650	cloud	restriction endonuclease subunit S	1	1	1	NA	NA	1196	1196	1196																																		GONNOF_35650
GONNOF_35810	cloud	DUF4132 domain-containing protein	2	2	1	NA	NA	1445	1445	1445																																		GONNOF_35810
GONNOF_36450	cloud	hypothetical protein	2	2	1	NA	NA	377	377	377																				ICMALK_34640														GONNOF_36450
GONNOF_36655	cloud	acyltransferase	2	2	1	NA	NA	1187	1187	1187																				ICMALK_09660														GONNOF_36655
GONNOF_36815	cloud	hypothetical protein	2	2	1	NA	NA	443	443	443																				ICMALK_04615														GONNOF_36815
GONNOF_37625	cloud	hypothetical protein	2	2	1	NA	NA	749	749	749																				ICMALK_30605														GONNOF_37625
GONNOF_37945	cloud	TPR-REGION domain-containing protein	2	2	1	NA	NA	995	1040	1017.5																				ICMALK_04915														GONNOF_37945
GONNOF_38270	cloud	hypothetical protein	1	1	1	NA	NA	1883	1883	1883																																		GONNOF_38270
PJOIHB_00965	cloud	HEAT repeat domain-containing protein	1	1	1	NA	NA	839	839	839																																			PJOIHB_00965
PJOIHB_01460	cloud	Pentapeptide repeat-containing protein	1	1	1	NA	NA	170	170	170																																			PJOIHB_01460
PJOIHB_01795	cloud	Methyltransf-11 domain-containing protein	1	1	1	NA	NA	653	653	653																																			PJOIHB_01795
PJOIHB_02440	cloud	Transcriptional regulator	1	1	1	NA	NA	455	455	455																																			PJOIHB_02440
PJOIHB_03410	cloud	Microcompartment protein	1	1	1	NA	NA	341	341	341																																			PJOIHB_03410
PJOIHB_03570	cloud	Chromosome partition protein Smc	1	1	1	NA	NA	320	320	320																																			PJOIHB_03570
PJOIHB_03730	cloud	Dihydroorotate dehydrogenase B (NAD(+)), electrontransfer subunit	1	2	2	NA	NA	158	179	168.5																																			PJOIHB_26420 "PJOIHB_03730"
PJOIHB_04720	cloud	DUF2262 domain-containing protein	1	1	1	NA	NA	431	431	431																																			PJOIHB_04720
PJOIHB_05535	cloud	hypothetical protein	1	1	1	NA	NA	170	170	170																																			PJOIHB_05535
PJOIHB_05705	cloud	Outer kinetochore protein SPC19	1	1	1	NA	NA	395	395	395																																			PJOIHB_05705
PJOIHB_06510	cloud	WD repeat-containing protein	1	1	1	NA	NA	3776	3776	3776																																			PJOIHB_06510
MKMJKF_20730	cloud	hypothetical protein	1	1	1	NA	NA	200	200	200
MKMJKF_20890	cloud	DNA (cytosine-5-)-methyltransferase	1	1	1	NA	NA	767	767	767
MKMJKF_21050	cloud	hypothetical protein	1	1	1	NA	NA	734	734	734
MKMJKF_22015	cloud	Spore coat protein	3	3	1	NA	NA	179	179	179
MKMJKF_22335	cloud	DUF3987 domain-containing protein	1	1	1	NA	NA	3419	3419	3419
MKMJKF_22495	cloud	PuwK	1	1	1	NA	NA	1397	1397	1397
MKMJKF_22815	cloud	tetratricopeptide repeat protein	1	1	1	NA	NA	2093	2093	2093
MKMJKF_23315	cloud	Glyco-trans-2-like domain-containing protein	2	2	1	NA	NA	812	812	812
MKMJKF_23960	shell	DUF2357 domain-containing protein	7	7	1	NA	NA	518	725	662																																		GONNOF_27585
MKMJKF_24120	cloud	dienelactone hydrolase family protein	2	2	1	NA	NA	719	719	719
MKMJKF_24285	cloud	Band-7-1 domain-containing protein	1	1	1	NA	NA	740	740	740
MKMJKF_24605	cloud	hypothetical protein	2	2	1	NA	NA	1139	1181	1160
MKMJKF_25125	cloud	IS1634 family transposase	5	5	1	NA	NA	254	908	633.8						LPAJCM_19635
MKMJKF_26090	shell	bifunctional folylpolyglutamatesynthase/dihydrofolate synthase	8	8	1	NA	NA	1247	1310	1266.5
MKMJKF_26250	cloud	hypothetical protein	1	1	1	NA	NA	125	125	125
MKMJKF_26415	cloud	hypothetical protein	1	1	1	NA	NA	215	215	215
MKMJKF_26900	cloud	hypothetical protein	1	1	1	NA	NA	905	905	905
MKMJKF_27220	cloud	PstS family phosphate ABC transportersubstrate-binding protein	1	1	1	NA	NA	1061	1061	1061
MKMJKF_28035	cloud	hypothetical protein	1	1	1	NA	NA	173	173	173
MKMJKF_28515	cloud	hypothetical protein	1	1	1	NA	NA	440	440	440
MKMJKF_29000	cloud	hypothetical protein	1	1	1	NA	NA	206	206	206
MKMJKF_29805	cloud	hypothetical protein	1	1	1	NA	NA	842	842	842
MKMJKF_30295	cloud	DUF3134 domain-containing protein	7	7	1	NA	NA	236	257	239.86
MKMJKF_30900	cloud	ABC transporter permease	1	1	1	NA	NA	182	182	182
KEGBAG_02275	cloud	gluconokinase, GntK/IdnK-type	2	2	1	NA	NA	482	482	482
KEGBAG_02595	cloud	hypothetical protein	1	1	1	NA	NA	293	293	293
KEGBAG_02925	cloud	FAD-dependent oxidoreductase	5	5	1	NA	NA	1175	1199	1187
KEGBAG_03410	cloud	hypothetical protein	2	2	1	NA	NA	281	350	315.5
MPOKCP_31110	cloud	HEPN-Apea domain-containing protein	4	4	1	NA	NA	566	761	711.5
MPOKCP_31430	cloud	Transposase	1	1	1	NA	NA	233	233	233
MPOKCP_32035	cloud	hypothetical protein	1	1	1	NA	NA	146	146	146
MPOKCP_32355	cloud	DUF3847 domain-containing protein	2	2	1	NA	NA	161	161	161
PNPNKH_15670	cloud	hypothetical protein	1	1	1	NA	NA	395	395	395
PNPNKH_15835	cloud	PEP-CTERM putative exosortase interactiondomain-containing protein	1	1	1	NA	NA	641	641	641
PNPNKH_16485	persistent	ribonuclease III	157	157	1	NA	NA	587	800	691.08	CELHIE_26810	LHDGGN_02465	IDEEIC_01205				LCGOEN_17600	HINIML_10970		MHENCL_33425	HHHLJI_35300	KCMCKM_31330	OGLEOC_00190	OLDOOC_06835	DPKOMB_25220	PGJNPL_23095	DALMIN_22975		ICBPAA_14905	ICMALK_35660	KLIBNO_15600	KCJPCC_24765	KMCNJH_06145	FOJNMI_34690	COEKAP_14895		IEMGOL_18885			MNCOJI_15340	HBCKDH_20880	NOILEF_18620	JIACOL_17655	GONNOF_20870	PJOIHB_24685	JABCNB_07390	EPBKIH_13860	FNPNHF_18535	GOGEIC_25110
PNPNKH_16975	cloud	hypothetical protein	1	1	1	NA	NA	638	638	638
PNPNKH_17140	cloud	Glycosyl transferase family 2	2	2	1	NA	NA	1856	1856	1856
PNPNKH_17795	cloud	TM2 domain-containing protein	3	3	1	NA	NA	149	944	679
PNPNKH_17955	cloud	ABC transporter permease	2	2	1	NA	NA	203	203	203
PNPNKH_18755	cloud	Dot/Icm T4SS effector	1	1	1	NA	NA	4742	4742	4742
PNPNKH_18915	cloud	hypothetical protein	1	1	1	NA	NA	269	269	269
PNPNKH_19560	cloud	TMhelix containing protein	2	2	1	NA	NA	329	362	345.5
PNPNKH_20040	cloud	hypothetical protein	1	1	1	NA	NA	242	242	242
PNPNKH_20375	cloud	GUN4 domain-containing protein	1	1	1	NA	NA	683	683	683
PNPNKH_20700	cloud	hypothetical protein	1	1	1	NA	NA	245	245	245
PNPNKH_21690	cloud	hypothetical protein	1	1	1	NA	NA	860	860	860
PNPNKH_22015	cloud	hypothetical protein	1	1	1	NA	NA	248	248	248
PNPNKH_22665	cloud	hypothetical protein	1	1	1	NA	NA	140	140	140
FJBGEL_08310	cloud	Putative calcium-binding protein	1	1	1	NA	NA	1376	1376	1376
FJBGEL_09305	shell	Cobalamin biosynthesis protein CbiG	31	31	1	NA	NA	1688	1826	1721.58																				ICMALK_00265							IEMGOL_20955					NOILEF_08415		GONNOF_16795
FJBGEL_09785	cloud	DUF3445 domain-containing protein	1	1	1	NA	NA	995	995	995
FJBGEL_09945	cloud	Ribonuclease VapC	2	2	1	NA	NA	434	434	434
FJBGEL_10430	cloud	Putative CoA-binding protein	1	1	1	NA	NA	434	434	434
FJBGEL_10750	shell	Outer membrane receptor protein, Fe transport	12	12	1	NA	NA	2333	2660	2609.25				KBCHIJ_09930
FJBGEL_11235	cloud	Dihydrofolate reductase	1	1	1	NA	NA	545	545	545
FJBGEL_12040	cloud	YkuD domain-containing protein	1	1	1	NA	NA	815	815	815
FJBGEL_12360	cloud	Putative NTPase (NACHT family)	1	1	1	NA	NA	2303	2303	2303
FJBGEL_12520	cloud	Glycosyl transferase	1	1	1	NA	NA	1187	1187	1187
FJBGEL_12680	cloud	ABC transporter permease	10	10	1	NA	NA	224	239	233.9
FJBGEL_13820	cloud	hypothetical protein	1	1	1	NA	NA	167	167	167
EMNECI_01080	cloud	Chitin binding domain-containing protein	2	2	1	NA	NA	284	290	287
EMNECI_01515	cloud	HNH endonuclease	2	2	1	NA	NA	566	569	567.5
EMNECI_02485	cloud	Ovule protein	1	1	1	NA	NA	215	215	215
EMNECI_02975	cloud	P pilus assembly/Cpx signaling pathway,periplasmic inhibitor/zinc-resistance associated protein	3	3	1	NA	NA	506	506	506
EMNECI_03150	cloud	DegT/DnrJ/EryC1/StrS aminotransferase familyprotein	2	3	1.5	NA	NA	1109	1112	1111
EMNECI_03470	cloud	CHAT domain-containing protein	1	1	1	NA	NA	3989	3989	3989
EMNECI_03630	cloud	hypothetical protein	1	1	1	NA	NA	197	197	197
EMNECI_04275	shell	putative nuclease of the RNAse H fold, HicBfamily	30	30	1	NA	NA	236	335	319.5
EMNECI_04435	cloud	DUF4238 domain-containing protein	1	1	1	NA	NA	758	758	758
EMNECI_04595	cloud	Cytochrome c-type biogenesis protein CcmH/NrfG	6	6	1	NA	NA	908	1064	1038
EMNECI_04920	cloud	FAD binding domain-containing protein	4	4	1	NA	NA	791	794	792.5
EMNECI_05885	cloud	Secreted protein	1	1	1	NA	NA	233	233	233
EMNECI_06215	cloud	DOD-type homing endonuclease domain-containingprotein	1	1	1	NA	NA	3212	3212	3212
EMNECI_06375	cloud	Helix-turn-helix transcriptional regulator	1	1	1	NA	NA	446	446	446
EMNECI_06540	shell	Putative ATPase	15	16	1.07	NA	NA	1085	1097	1095.31			IDEEIC_02385				LCGOEN_26980										DALMIN_04010		ICBPAA_13905				KMCNJH_09110	FOJNMI_22195				HIIMJE_31990
EMNECI_06715	cloud	DUF4363 domain-containing protein	1	1	1	NA	NA	458	458	458
EMNECI_08020	cloud	hypothetical protein	1	1	1	NA	NA	191	191	191
EMNECI_11720	shell	Four-helix bundle copper-binding protein	85	85	1	NA	NA	197	422	364.26	CELHIE_00015	LHDGGN_23655		KBCHIJ_17520		LPAJCM_28795	LCGOEN_39745	HINIML_09015	JNDFOL_21530	MHENCL_23970			OGLEOC_26075		DPKOMB_21695				ICBPAA_08945	ICMALK_12960	KLIBNO_09225	KCJPCC_08395	KMCNJH_33140	FOJNMI_30040	COEKAP_34570	FANLCI_13400	IEMGOL_22360	HIIMJE_25140			HBCKDH_30550	NOILEF_15270	JIACOL_16900	GONNOF_13610				FNPNHF_06855	GOGEIC_03160
EMNECI_12850	cloud	Pyridoxal-phosphate dependent enzyme	1	1	1	NA	NA	515	515	515
EMNECI_15270	cloud	NACHT domain-containing protein	1	1	1	NA	NA	1268	1268	1268
EMNECI_15590	cloud	YozE-SAM-like domain-containing protein	1	1	1	NA	NA	212	212	212
EMNECI_15910	cloud	Peptidase M43	6	6	1	NA	NA	2693	2798	2740
EMNECI_16560	cloud	DUF4390 domain-containing protein	4	4	1	NA	NA	479	497	491.75
EMNECI_16880	cloud	hypothetical protein	1	1	1	NA	NA	95	95	95
MFDHHJ_03605	cloud	Glycosyltransferase	1	1	1	NA	NA	1178	1178	1178
MFDHHJ_03765	cloud	Peptidyl-prolyl cis-trans isomerase	1	1	1	NA	NA	758	758	758
MFDHHJ_04900	cloud	Dienelactone hydrolase family protein	1	1	1	NA	NA	662	662	662
MFDHHJ_06730	cloud	Type VI secretion system protein VasL	1	1	1	NA	NA	896	896	896
MFDHHJ_07060	cloud	All2127 protein	1	1	1	NA	NA	1358	1358	1358
MFDHHJ_07225	cloud	Coiled-coil domain-containing protein 24	1	1	1	NA	NA	779	779	779
MFDHHJ_07565	cloud	Transposase	1	1	1	NA	NA	347	347	347
MFDHHJ_08370	cloud	hypothetical protein	1	1	1	NA	NA	197	197	197
MFDHHJ_09035	cloud	SepL/TyeA/HrpJ family type III secretion systemgatekeeper	1	1	1	NA	NA	365	365	365
MFDHHJ_09520	cloud	Periplasmic solute binding protein for ABC transport system (Zinc ABC transporter, periplasmic-binding protein ZnuA)	1	1	1	NA	NA	1025	1025	1025
MFDHHJ_10175	cloud	hypothetical protein	1	1	1	NA	NA	260	260	260
MFDHHJ_10985	cloud	DUF3134 domain-containing protein	1	1	1	NA	NA	239	239	239
MFDHHJ_11310	cloud	SMC domain protein	1	1	1	NA	NA	3071	3071	3071
MFDHHJ_11470	cloud	hypothetical protein	1	1	1	NA	NA	176	176	176
MFDHHJ_12295	cloud	Phage protein	1	1	1	NA	NA	260	260	260
MFDHHJ_12465	cloud	hypothetical protein	1	1	1	NA	NA	1013	1013	1013
MFDHHJ_12625	cloud	DUF305 domain-containing protein	1	1	1	NA	NA	710	710	710
MFDHHJ_13105	cloud	Cytochrome P450	1	1	1	NA	NA	1223	1223	1223
MFDHHJ_13430	cloud	hypothetical protein	1	1	1	NA	NA	152	152	152
MFDHHJ_13590	cloud	cytochrome c oxidase subunit II	1	1	1	NA	NA	1097	1097	1097
MFDHHJ_13755	cloud	Transport-associated protein (putative pro tein)	1	1	1	NA	NA	461	461	461
MFDHHJ_14090	cloud	Phage protein	1	1	1	NA	NA	446	446	446
MFDHHJ_14415	cloud	Muramoyltetrapeptide carboxypeptidase (putativeprotein)	1	1	1	NA	NA	965	965	965
MFDHHJ_14905	cloud	CRISPR-associated protein Cas6	1	1	1	NA	NA	1013	1013	1013
MFDHHJ_16550	cloud	hypothetical protein	1	1	1	NA	NA	2444	2444	2444
MFDHHJ_17050	cloud	EamA family transporter	1	1	1	NA	NA	1034	1034	1034
MFDHHJ_17705	cloud	Pentapeptide repeat family protein (Pentapeptiderepeat protein)	1	1	1	NA	NA	566	566	566
MFDHHJ_18200	cloud	hypothetical protein	1	1	1	NA	NA	173	173	173
OCAKCN_00015	cloud	hypothetical protein	1	1	1	NA	NA	341	341	341
DJFJKE_28285	cloud	hypothetical protein	1	1	1	NA	NA	446	446	446
DJFJKE_28955	cloud	hypothetical protein	1	1	1	NA	NA	155	155	155
DJFJKE_30085	shell	O-linked N-acetylglucosamine transferase, SPINDLYfamily protein	32	32	1	NA	NA	2207	2210	2209.81
DJFJKE_31375	cloud	hypothetical protein	1	1	1	NA	NA	341	341	341
DJFJKE_31535	cloud	hypothetical protein	1	1	1	NA	NA	230	230	230
MDCEOE_01175	cloud	hypothetical protein	1	1	1	NA	NA	113	113	113
MDCEOE_01340	cloud	hypothetical protein	1	1	1	NA	NA	134	134	134
MDCEOE_03120	cloud	Peptidase-M3 domain-containing protein	1	1	1	NA	NA	1115	1115	1115
MDCEOE_03445	cloud	S8 family serine peptidase	1	1	1	NA	NA	2423	2423	2423
MDCEOE_07215	cloud	DUF4325 domain-containing protein	1	1	1	NA	NA	452	452	452
MDCEOE_07720	cloud	Esterase	3	3	1	NA	NA	1292	1331	1307
MDCEOE_08045	cloud	hypothetical protein	1	1	1	NA	NA	215	215	215
MDCEOE_08205	cloud	CRISPR-associated protein Csx19	8	8	1	NA	NA	548	563	560.75																			ICBPAA_21205															GONNOF_30440
MDCEOE_08700	cloud	hypothetical protein	2	2	1	NA	NA	515	590	552.5
MDCEOE_09020	cloud	hypothetical protein	1	1	1	NA	NA	521	521	521
MDCEOE_09985	cloud	Calcium-binding protein	1	1	1	NA	NA	2921	2921	2921
MDCEOE_11105	cloud	hypothetical protein	1	1	1	NA	NA	179	179	179
NNNKFK_22190	shell	Heterocyst formation protein HetP	56	56	1	NA	NA	248	281	277.04
NNNKFK_23490	cloud	Uma2 family endonuclease	7	7	1	NA	NA	680	692	685.57				KBCHIJ_28800
NNNKFK_23650	shell	Peptidoglycan-binding protein	32	32	1	NA	NA	551	554	553.81
NNNKFK_28065	cloud	Serine/threonine protein kinase	4	4	1	NA	NA	1466	1475	1468.25
NNNKFK_30335	cloud	hypothetical protein	2	2	1	NA	NA	986	986	986
NNNKFK_30495	shell	Transcriptional regulator	11	12	1.09	NA	NA	134	386	347.75																																				JABCNB_37005
PDNBCC_10340	cloud	Class I SAM-dependent methyltransferase	3	3	1	NA	NA	941	941	941
PDNBCC_13540	cloud	YbhB/YbcL family Raf kinase inhibitor-likeprotein	3	3	1	NA	NA	605	605	605
PDNBCC_14675	shell	IS982 family transposase	73	160	2.19	NA	NA	158	1031	594.5		LHDGGN_10225			ODFBCE_17250 "ODFBCE_34375" "ODFBCE_17245" "ODFBCE_34380"						HHHLJI_13135			OLDOOC_36890					ICBPAA_18935 "ICBPAA_18940"	ICMALK_02035 "ICMALK_11445" "ICMALK_19190"													JIACOL_34745	GONNOF_34750 "GONNOF_18955" "GONNOF_03470"				FNPNHF_30170	GOGEIC_13450
PDNBCC_15975	cloud	hypothetical protein	2	2	1	NA	NA	212	254	233
PDNBCC_16320	cloud	glycosyltransferase	5	5	1	NA	NA	1904	2348	2000
PDNBCC_16965	cloud	hypothetical protein	1	1	1	NA	NA	314	314	314
PDNBCC_20215	shell	FMN-dependent NADH-azoreductase	9	9	1	NA	NA	620	641	622.33
PDNBCC_20735	cloud	hypothetical protein	3	3	1	NA	NA	221	221	221
PDNBCC_20895	cloud	hypothetical protein	1	1	1	NA	NA	173	173	173
PDNBCC_22395	cloud	hypothetical protein	3	3	1	NA	NA	452	452	452
PDNBCC_22715	cloud	hypothetical protein	3	3	1	NA	NA	257	257	257
PDNBCC_25945	cloud	PG-binding-1 domain-containing protein	10	10	1	NA	NA	602	626	623.6
NAMEEI_31435	cloud	hypothetical protein	1	1	1	NA	NA	323	323	323
NAMEEI_32570	cloud	Restriction endonuclease subunit S	1	1	1	NA	NA	1238	1238	1238
NAMEEI_32740	cloud	EcoEI-R-C domain-containing protein	1	1	1	NA	NA	389	389	389
NAMEEI_32900	cloud	hypothetical protein	1	1	1	NA	NA	125	125	125
NAMEEI_33070	cloud	DUF4230 domain-containing protein	1	1	1	NA	NA	863	863	863
NAMEEI_33875	cloud	hypothetical protein	1	1	1	NA	NA	260	260	260
NAMEEI_34840	cloud	AAA family ATPase	1	1	1	NA	NA	1877	1877	1877
NAMEEI_36590	cloud	Cupin	1	1	1	NA	NA	674	674	674
NAMEEI_37090	cloud	Roc domain-containing protein	1	1	1	NA	NA	2645	2645	2645
PPMBBG_02050	cloud	Transposase	1	1	1	NA	NA	209	209	209
PPMBBG_02855	cloud	Glycosyltransferase family 39 protein	2	2	1	NA	NA	3308	3308	3308
PPMBBG_05755	cloud	F0F1 ATP synthase subunit epsilon	1	1	1	NA	NA	386	386	386
PPMBBG_06565	cloud	WGxxGxxG-CTERM domain-containing protein	4	4	1	NA	NA	719	815	759.5
PPMBBG_07045	cloud	DUF2752 domain-containing protein	1	1	1	NA	NA	443	443	443
PPMBBG_08505	cloud	Transposase	1	1	1	NA	NA	191	191	191
PPMBBG_09640	cloud	Glycosyltransferase	1	1	1	NA	NA	191	191	191
PPMBBG_09965	cloud	non-specific serine/threonine protein kinase	1	1	1	NA	NA	1550	1550	1550
DOACJA_34040	cloud	DUF928 domain-containing protein	1	1	1	NA	NA	512	512	512
DOACJA_34520	cloud	Reticulon-like protein	2	2	1	NA	NA	254	254	254
DOACJA_34680	cloud	Deoxyribodipyrimidine photolyase	2	2	1	NA	NA	206	206	206
DOACJA_36280	shell	ribosome small subunit-dependent GTPase A	7	7	1	NA	NA	1058	1058	1058
DOACJA_38205	cloud	30S ribosomal protein S3	2	4	2	NA	NA	452	527	491.75
DOACJA_38525	cloud	CHAT domain-containing protein	3	3	1	NA	NA	1427	1430	1428
DOACJA_39005	cloud	CHAT domain-containing protein	2	2	1	NA	NA	848	2870	1859
DOACJA_39495	cloud	type I-MYXAN CRISPR-associated protein Cas6/Cmx6	4	5	1.25	NA	NA	638	638	638
DOACJA_39815	cloud	Tetratricopeptide TPR_2 repeat protein	1	1	1	NA	NA	185	185	185
DOACJA_40460	cloud	DUF1018 domain-containing protein	4	5	1.25	NA	NA	350	365	362																															HBCKDH_07235 "HBCKDH_07205"					JABCNB_32185
DOACJA_40940	cloud	Trypco1 domain-containing protein	1	1	1	NA	NA	326	326	326
DOACJA_41420	cloud	Pyridoxamine 5'-phosphate oxidase family protein	1	1	1	NA	NA	695	695	695
DOACJA_42380	cloud	Biotin carboxylase	1	1	1	NA	NA	209	209	209
DOACJA_42700	cloud	DUF883 domain-containing protein	1	1	1	NA	NA	179	179	179
DOACJA_43180	cloud	Transposase IS4 family	5	8	1.6	NA	NA	317	341	333.5
GAMHKJ_01055	cloud	ISSoc8, transposase	4	4	1	NA	NA	263	812	537.5
EHKBHO_24925	cloud	hypothetical protein	1	1	1	NA	NA	173	173	173
EHKBHO_26060	cloud	Amino acid ABC transporter substrate-bindingprotein	1	1	1	NA	NA	1115	1115	1115
EHKBHO_26540	cloud	Tyrosine-type recombinase/integrase	1	1	1	NA	NA	2168	2168	2168
EHKBHO_26700	cloud	YppF-like protein	1	1	1	NA	NA	149	149	149
EHKBHO_27190	cloud	Transposase	1	1	1	NA	NA	164	164	164
EHKBHO_30325	cloud	SDR family NAD(P)-dependent oxidoreductase	1	1	1	NA	NA	4673	4673	4673
EHKBHO_30645	cloud	hypothetical protein	1	1	1	NA	NA	236	236	236
EHKBHO_30805	cloud	hypothetical protein	1	1	1	NA	NA	185	185	185
EHKBHO_32100	cloud	hypothetical protein	1	1	1	NA	NA	170	170	170
EHKBHO_32265	cloud	Transforming acidic coiled-coil-containingprotein 3	1	1	1	NA	NA	3164	3164	3164
EHKBHO_33070	cloud	ABC transporter ATP-binding protein	1	1	1	NA	NA	431	431	431
EHKBHO_33390	shell	hypothetical protein	21	29	1.38	NA	NA	272	3800	2412.86
EHKBHO_33725	cloud	hypothetical protein	1	1	1	NA	NA	419	419	419
EHKBHO_34390	cloud	Transposase	1	1	1	NA	NA	230	230	230
EHKBHO_34875	cloud	IS1182 family transposase	1	1	1	NA	NA	1580	1580	1580
MIIAJI_00320	cloud	ABC transporter substrate-binding protein	2	2	1	NA	NA	266	2570	1418
MIIAJI_01885	cloud	Couple-hipA domain-containing protein	1	1	1	NA	NA	359	359	359
MIIAJI_02690	cloud	Haemagg-act domain-containing protein	1	1	1	NA	NA	2540	2540	2540
MIIAJI_02850	cloud	hypothetical protein	1	1	1	NA	NA	260	260	260
LIGCFG_22695	cloud	hypothetical protein	1	1	1	NA	NA	269	269	269
LIGCFG_23015	cloud	DUF2721 domain-containing protein	4	4	1	NA	NA	290	356	308					ODFBCE_21855						HHHLJI_01115
LIGCFG_31945	cloud	hypothetical protein	1	1	1	NA	NA	158	158	158
LIGCFG_32105	shell	RNA polymerase sigma factor	11	12	1.09	NA	NA	386	968	803.5
IDEEIC_18765	cloud	Putative glycosyltransferase	4	4	1	NA	NA	1277	1277	1277			IDEEIC_18765														DALMIN_16535	PLEFJJ_23710																		JABCNB_18500
IDEEIC_19090	cloud	filamentous hemagglutinin N-terminaldomain-containing protein	2	2	1	NA	NA	4553	4553	4553			IDEEIC_19090														DALMIN_21950
IDEEIC_21635	cloud	DUF4309 domain-containing protein	4	4	1	NA	NA	545	545	545			IDEEIC_21635														DALMIN_18585	PLEFJJ_32630																		JABCNB_20630
IDEEIC_22440	cloud	VCBS repeat-containing protein	6	6	1	NA	NA	2399	2402	2401.5			IDEEIC_22440								HHHLJI_33255						DALMIN_19110	PLEFJJ_27970											DJFFKG_31285							JABCNB_28155
IDEEIC_23725	cloud	hypothetical protein	1	1	1	NA	NA	215	215	215			IDEEIC_23725
IDEEIC_24540	shell	Diguanylate cyclase/phosphodiesterase withPAS/PAC sensor	6	6	1	NA	NA	941	941	941			IDEEIC_24540								HHHLJI_15450						DALMIN_07920	PLEFJJ_08990											DJFFKG_02930							JABCNB_37415
IDEEIC_26945	cloud	DUF4423 domain-containing protein	5	5	1	NA	NA	785	785	785			IDEEIC_26945														DALMIN_26280	PLEFJJ_19270											DJFFKG_29365							JABCNB_00075
IDEEIC_27920	cloud	chorismate lyase	3	3	1	NA	NA	605	605	605			IDEEIC_27920							MHENCL_10860							DALMIN_19920
IDEEIC_28400	cloud	CAB/ELIP/HLIP family protein	3	3	1	NA	NA	242	242	242			IDEEIC_28400														DALMIN_20400
IDEEIC_29200	cloud	Ion transport 2 domain-containing protein	4	4	1	NA	NA	833	842	835.25			IDEEIC_29200														DALMIN_28510	PLEFJJ_28905
PGJNPL_08395	cloud	hypothetical protein	1	1	1	NA	NA	98	98	98																PGJNPL_08395
PGJNPL_09525	cloud	hypothetical protein	1	1	1	NA	NA	224	224	224																PGJNPL_09525
PGJNPL_10340	cloud	DUF4135 domain-containing protein	1	1	1	NA	NA	3176	3176	3176																PGJNPL_10340
PGJNPL_11660	cloud	PG-binding-1 domain-containing protein	2	2	1	NA	NA	389	410	399.5														OLDOOC_38870		PGJNPL_11660
PGJNPL_12315	cloud	NACHT domain-containing protein	1	1	1	NA	NA	2600	2600	2600																PGJNPL_12315
PGJNPL_12975	cloud	Rhamnosyl O-methyltransferase	2	2	1	NA	NA	4073	4073	4073														OLDOOC_35025		PGJNPL_12975
PGJNPL_13615	cloud	Transcriptional regulator	2	2	1	NA	NA	344	344	344					ODFBCE_14320											PGJNPL_13615
PGJNPL_14865	cloud	Glycosyltransferase	2	2	1	NA	NA	1172	1172	1172														OLDOOC_20835		PGJNPL_14865
PGJNPL_15345	shell	glucose-1-phosphate thymidylyltransferase RfbA	60	60	1	NA	NA	188	1001	930.15	CELHIE_08195	LHDGGN_10750	IDEEIC_17195	KBCHIJ_11755	ODFBCE_19975		LCGOEN_28620	HINIML_06090	JNDFOL_33130	MHENCL_07050	HHHLJI_26975	KCMCKM_14955	OGLEOC_11200		DPKOMB_25895	PGJNPL_15345	DALMIN_14165	PLEFJJ_03995	ICBPAA_14970		KLIBNO_14975	KCJPCC_22405	KMCNJH_25000	FOJNMI_14230	COEKAP_06620	FANLCI_07845	IEMGOL_30860	HIIMJE_21170	DJFFKG_09495	MNCOJI_06555	HBCKDH_10345	NOILEF_14790	JIACOL_31280		PJOIHB_30385	JABCNB_02045	EPBKIH_06555	FNPNHF_33435	GOGEIC_10205
PGJNPL_16170	cloud	hypothetical protein	1	1	1	NA	NA	269	269	269																PGJNPL_16170
PGJNPL_19730	shell	Integral membrane protein	7	7	1	NA	NA	611	611	611					ODFBCE_19595							KCMCKM_15030		OLDOOC_06900		PGJNPL_19730														MNCOJI_11320					PJOIHB_30300		EPBKIH_11270
PGJNPL_21030	shell	Tryptophan-rich sensory protein	24	24	1	NA	NA	770	791	779.62			IDEEIC_19310		ODFBCE_28855		LCGOEN_01035		JNDFOL_10780	MHENCL_32230	HHHLJI_00875	KCMCKM_16845	OGLEOC_34230	OLDOOC_03880		PGJNPL_21030	DALMIN_17060	PLEFJJ_15545					KMCNJH_09985	FOJNMI_31025	COEKAP_21180				DJFFKG_05705	MNCOJI_22605			JIACOL_24925		PJOIHB_13100	JABCNB_23840	EPBKIH_21345	FNPNHF_22805	GOGEIC_20825
NOILEF_08085	shell	Sugar ABC transporter permease	9	9	1	NA	NA	404	419	405.67		LHDGGN_15760		KBCHIJ_13685											DPKOMB_27910												IEMGOL_06280	HIIMJE_22900				NOILEF_08085
NOILEF_08575	shell	DNA-binding response regulator, NarL/FixJ family,contains REC and HTH domains	82	90	1.1	NA	NA	653	770	681.07			IDEEIC_09440		ODFBCE_16015	LPAJCM_11930	LCGOEN_28295		JNDFOL_29375	MHENCL_34005	HHHLJI_19870	KCMCKM_12910	OGLEOC_23770	OLDOOC_05280	DPKOMB_06050	PGJNPL_08120	DALMIN_35140	PLEFJJ_32180	ICBPAA_20330	ICMALK_13640	KLIBNO_03490	KCJPCC_15045	KMCNJH_21410	FOJNMI_31710	COEKAP_25240	FANLCI_19765	IEMGOL_32835	HIIMJE_18630	DJFFKG_33920	MNCOJI_19555		NOILEF_08575	JIACOL_14900	GONNOF_18510	PJOIHB_07170	JABCNB_18300	EPBKIH_21240	FNPNHF_27180	GOGEIC_16455
NOILEF_11185	cloud	N-acetyltransferase	1	1	1	NA	NA	746	746	746																																NOILEF_11185
NOILEF_11355	cloud	Reverse transcriptase domain-containing protein	1	1	1	NA	NA	194	194	194																																NOILEF_11355
NOILEF_12495	cloud	hypothetical protein	1	1	1	NA	NA	212	212	212																																NOILEF_12495
NOILEF_13945	shell	Serine/threonine protein kinase	15	15	1	NA	NA	1562	1586	1575.2															DPKOMB_23385				ICBPAA_22565		KLIBNO_12215	KCJPCC_21035				FANLCI_10660		HIIMJE_05795				NOILEF_13945
NOILEF_14595	persistent	Alpha-amylase/alpha-mannosidase, GH57 family	208	208	1	NA	NA	2375	2885	2712.1	CELHIE_10835	LHDGGN_12005	IDEEIC_11030	KBCHIJ_16860	ODFBCE_13280	LPAJCM_25395	LCGOEN_01885	HINIML_09110	JNDFOL_09405	MHENCL_28905	HHHLJI_20485	KCMCKM_12005	OGLEOC_01715	OLDOOC_22665	DPKOMB_14390	PGJNPL_12005	DALMIN_08975	PLEFJJ_00085	ICBPAA_15655	ICMALK_07090	KLIBNO_18820	KCJPCC_07325	KMCNJH_04525	FOJNMI_12680	COEKAP_09835	FANLCI_03475	IEMGOL_23790	HIIMJE_31225	DJFFKG_13635	MNCOJI_11445	HBCKDH_27760	NOILEF_14595	JIACOL_35270	GONNOF_20445	PJOIHB_25410	JABCNB_10200	EPBKIH_11395	FNPNHF_12510	GOGEIC_31125
NOILEF_16385	cloud	hypothetical protein	1	1	1	NA	NA	254	254	254																																NOILEF_16385
NOILEF_17680	cloud	Response regulator receiver modulated GAF sensorprotein	1	1	1	NA	NA	959	959	959																																NOILEF_17680
NOILEF_17845	cloud	Y1-Tnp domain-containing protein	2	2	1	NA	NA	578	635	606.5																																NOILEF_17845
NOILEF_18170	cloud	Immunity protein	1	1	1	NA	NA	542	542	542																																NOILEF_18170
NOILEF_18820	cloud	outer membrane protein transport protein	4	4	1	NA	NA	545	1322	933.5																				ICMALK_26465												NOILEF_18820		GONNOF_30065
NOILEF_19465	cloud	Response regulator with CheY-like receiver,AAA-type ATPase, and DNA-binding domains	1	1	1	NA	NA	383	383	383																																NOILEF_19465
NOILEF_20440	cloud	hypothetical protein	1	1	1	NA	NA	1583	1583	1583																																NOILEF_20440
NOILEF_21580	cloud	hypothetical protein	1	1	1	NA	NA	101	101	101																																NOILEF_21580
NOILEF_22230	shell	Metal-dependent phosphohydrolase	13	13	1	NA	NA	584	665	642.62															DPKOMB_25680						KLIBNO_15225	KCJPCC_22140				FANLCI_07465						NOILEF_22230
NOILEF_23205	shell	Cytochrome c domain-containing protein	12	12	1	NA	NA	2375	2408	2391.5																					KLIBNO_19190	KCJPCC_10830						HIIMJE_17780				NOILEF_23205
KEGBAG_25755	cloud	NB-ARC domain-containing protein	1	1	1	NA	NA	1307	1307	1307
KEGBAG_26075	cloud	nicotinate (nicotinamide) nucleotideadenylyltransferase	2	2	1	NA	NA	626	662	644
KEGBAG_26395	cloud	Cell division protein FtsX	2	2	1	NA	NA	407	419	413
KEGBAG_27690	shell	Ca2+-binding protein, RTX toxin-related	13	13	1	NA	NA	326	2057	1826.23				KBCHIJ_26970
KEGBAG_27850	cloud	type III-B CRISPR module RAMP protein Cmr4	2	2	1	NA	NA	902	908	905
KEGBAG_28340	cloud	endonuclease/exonuclease/phosphatase familyprotein	1	1	1	NA	NA	1388	1388	1388
KEGBAG_28830	cloud	hypothetical protein	1	2	2	NA	NA	488	488	488
KEGBAG_28995	cloud	hypothetical protein	1	1	1	NA	NA	308	308	308
KEGBAG_29485	cloud	MvdC family ATP-grasp ribosomal peptide maturase	2	2	1	NA	NA	989	995	992
KEGBAG_30145	cloud	NERD domain-containing protein	1	1	1	NA	NA	1541	1541	1541
KEGBAG_30305	cloud	hypothetical protein	1	1	1	NA	NA	161	161	161
KEGBAG_30815	cloud	restriction endonuclease subunit S	1	1	1	NA	NA	1256	1256	1256
KEGBAG_31150	cloud	dynamin family protein	1	1	1	NA	NA	2372	2372	2372
NOGNML_00005	cloud	Alpha/beta hydrolase	2	2	1	NA	NA	827	833	830
NOGNML_00490	cloud	ABC transporter permease	1	1	1	NA	NA	1904	1904	1904
NOGNML_00650	cloud	DUF3445 domain-containing protein	1	1	1	NA	NA	1040	1040	1040
NOGNML_00975	cloud	Permease protein of ABC transporter	3	3	1	NA	NA	152	1199	849
NOGNML_01300	cloud	hypothetical protein	1	1	1	NA	NA	641	641	641
NOGNML_02135	cloud	hypothetical protein	1	1	1	NA	NA	2951	2951	2951
NOGNML_02300	cloud	Pilus assembly protein PilB	1	1	1	NA	NA	1202	1202	1202
NOGNML_02780	cloud	ATP-dependent zinc metalloprotease FtsH 3	3	3	1	NA	NA	1994	1997	1996
NOGNML_03105	cloud	DUF4231 domain-containing protein	2	2	1	NA	NA	365	365	365
NOGNML_03265	cloud	DUF2808 domain-containing protein	5	5	1	NA	NA	509	515	512
NOGNML_03430	cloud	hypothetical protein	1	1	1	NA	NA	95	95	95
NOGNML_03595	cloud	hypothetical protein	1	1	1	NA	NA	653	653	653
NOGNML_05040	cloud	hypothetical protein	1	1	1	NA	NA	593	593	593
NOGNML_05700	cloud	hypothetical protein	1	1	1	NA	NA	152	152	152
NOGNML_05865	cloud	histidine kinase	2	2	1	NA	NA	1856	1916	1886
NOGNML_06195	cloud	hypothetical protein	1	1	1	NA	NA	185	185	185
NOGNML_06515	cloud	Conserved domain protein	1	1	1	NA	NA	800	800	800
NOGNML_06835	cloud	non-specific serine/threonine protein kinase	1	1	1	NA	NA	1337	1337	1337
NOGNML_07170	cloud	O-succinylbenzoateo-CoA ligase	1	1	1	NA	NA	1409	1409	1409
NOGNML_08135	cloud	Transporter	2	2	1	NA	NA	701	701	701
NOGNML_08460	cloud	Germacrene A synthase	2	2	1	NA	NA	995	998	996.5
NOGNML_10420	cloud	hypothetical protein	1	1	1	NA	NA	194	194	194
FOMLAC_07740	cloud	hypothetical protein	3	3	1	NA	NA	143	143	143
FOMLAC_15385	cloud	Aminotransferase class III-fold pyridoxalphosphate-dependent enzyme	1	1	1	NA	NA	1832	1832	1832
FOMLAC_20760	cloud	hypothetical protein	5	5	1	NA	NA	326	326	326
FOMLAC_21585	cloud	K+-sensing histidine kinase KdpD	7	7	1	NA	NA	1190	1238	1196.86
DKBGGG_24105	cloud	Phosphodiester glycosidase family protein	1	1	1	NA	NA	914	914	914
DKBGGG_25900	cloud	Fatty acid desaturase	1	1	1	NA	NA	1019	1019	1019
DKBGGG_26060	cloud	DUF928 domain-containing protein	1	1	1	NA	NA	761	761	761
DKBGGG_26390	cloud	GAF domain-containing protein	1	1	1	NA	NA	3326	3326	3326
DKBGGG_27195	cloud	TniQ family protein	1	1	1	NA	NA	1358	1358	1358
DKBGGG_29795	cloud	histidine kinase	2	2	1	NA	NA	6014	6116	6065
DKBGGG_29960	cloud	ALOG domain-containing protein	1	1	1	NA	NA	299	299	299
DKBGGG_30280	cloud	Tetratricopeptide TPR_4	5	5	1	NA	NA	1079	1214	1145.6
DKBGGG_32710	cloud	hypothetical protein	1	1	1	NA	NA	269	269	269
DKBGGG_32870	cloud	hypothetical protein	3	3	1	NA	NA	233	1814	792
DKBGGG_33035	cloud	hypothetical protein	1	1	1	NA	NA	302	302	302
DKBGGG_33520	cloud	HAMP domain-containing histidine kinase	1	1	1	NA	NA	356	356	356
DKBGGG_34000	cloud	hypothetical protein	1	1	1	NA	NA	116	116	116
DKBGGG_34660	cloud	Polyhydroxybutyrate depolymerase	5	5	1	NA	NA	944	962	958.4
DKBGGG_35150	cloud	Calcium-binding protein	2	2	1	NA	NA	1514	1517	1515.5
DKBGGG_35315	shell	Serine/threonine protein kinase	106	106	1	NA	NA	824	2204	2131.89
DKBGGG_35500	cloud	NADH dehydrogenase subunit 1	1	1	1	NA	NA	164	164	164
HNPELP_00390	cloud	Serine/threonine protein kinase with Chase2sensor	1	1	1	NA	NA	194	194	194
HNPELP_01520	cloud	Capsular biosynthesis protein	1	1	1	NA	NA	2192	2192	2192
HNPELP_01680	cloud	DUF2993 domain-containing protein	7	9	1.29	NA	NA	107	767	505
HNPELP_01840	cloud	CsbD domain-containing protein	1	1	1	NA	NA	257	257	257
HNPELP_02485	cloud	DUF4089 domain-containing protein	1	1	1	NA	NA	188	188	188
AGDELE_19685	cloud	RNA-guided endonuclease TnpB family protein	1	1	1	NA	NA	1247	1247	1247
AGDELE_19845	cloud	Glycosyltransferase family 4 protein	3	3	1	NA	NA	1367	1367	1367
AGDELE_20330	cloud	hypothetical protein	1	1	1	NA	NA	275	275	275
AGDELE_22920	persistent	Ketosteroid isomerase-related protein	176	176	1	NA	NA	389	482	400.85	CELHIE_15825		IDEEIC_32305		ODFBCE_09835	LPAJCM_25980	LCGOEN_33215		JNDFOL_15755	MHENCL_02035	HHHLJI_37945	KCMCKM_02425	OGLEOC_09435	OLDOOC_34700	DPKOMB_14850	PGJNPL_02765	DALMIN_21640	PLEFJJ_30565	ICBPAA_04055	ICMALK_25895	KLIBNO_19140	KCJPCC_10780	KMCNJH_01450	FOJNMI_16500	COEKAP_19580	FANLCI_01705	IEMGOL_21535	HIIMJE_17850	DJFFKG_14720	MNCOJI_00240		NOILEF_09340	JIACOL_03765	GONNOF_30555	PJOIHB_04620	JABCNB_13730	EPBKIH_00240	FNPNHF_10290	GOGEIC_33345
AGDELE_23080	cloud	hypothetical protein	1	1	1	NA	NA	227	227	227
AGDELE_24695	cloud	hypothetical protein	2	2	1	NA	NA	122	122	122
AGDELE_27580	shell	Tetratricopeptide repeat protein	133	133	1	NA	NA	236	323	310.57															DPKOMB_09610				ICBPAA_12515	ICMALK_20440	KLIBNO_05880	KCJPCC_02315				FANLCI_16815	IEMGOL_02430	HIIMJE_25840				NOILEF_02110		GONNOF_24915
AGDELE_30480	cloud	MATE family efflux transporter	2	2	1	NA	NA	1370	1370	1370
LEGFEN_38395	cloud	hypothetical protein	6	6	1	NA	NA	251	251	251
FDIDCB_00470	cloud	hypothetical protein	1	1	1	NA	NA	146	146	146
FDIDCB_01450	cloud	DUF5131 domain-containing protein	5	5	1	NA	NA	791	1079	1020.2
FDIDCB_03545	cloud	hypothetical protein	1	1	1	NA	NA	1349	1349	1349
FDIDCB_03705	cloud	hypothetical protein	1	1	1	NA	NA	434	434	434
FDIDCB_06440	cloud	hypothetical protein	1	1	1	NA	NA	128	128	128
FDIDCB_07725	cloud	CHAT domain-containing protein	1	1	1	NA	NA	4847	4847	4847
FDIDCB_08380	shell	Clan AA aspartic protease	34	34	1	NA	NA	290	380	361.29	CELHIE_09805	LHDGGN_03410				LPAJCM_18965	LCGOEN_14030			MHENCL_26130			OGLEOC_25435	OLDOOC_14470		PGJNPL_30545							KMCNJH_00380	FOJNMI_35500
LDMDLF_28680	shell	DUF4368 domain-containing protein	17	17	1	NA	NA	338	374	363.41
CLGIIA_01305	cloud	pPIWI-RE-REase domain-containing protein	6	6	1	NA	NA	1154	1160	1159														OLDOOC_21255
CLGIIA_02125	shell	MFS family permease	14	15	1.07	NA	NA	929	1298	1247.6
CLGIIA_02290	cloud	hypothetical protein	2	2	1	NA	NA	116	140	128
CLGIIA_03280	cloud	CID domain-containing protein	2	2	1	NA	NA	464	1454	959
GNKDGJ_01005	cloud	hypothetical protein	1	1	1	NA	NA	113	113	113
GNKDGJ_01325	cloud	R2K-2 domain-containing protein	5	5	1	NA	NA	734	734	734
GNKDGJ_04275	cloud	hypothetical protein	1	1	1	NA	NA	485	485	485
GNKDGJ_06255	cloud	Thiol-activated cytolysin	6	6	1	NA	NA	1181	1193	1188												KCMCKM_33680																		MNCOJI_03665							EPBKIH_02915
GNKDGJ_08565	cloud	Glycosyl transferase group 1	4	4	1	NA	NA	290	1406	1053.5
GNKDGJ_08900	shell	hypothetical protein	13	16	1.23	NA	NA	296	485	354.69
GLOJAC_28840	cloud	WD40 repeat domain-containing protein	1	1	1	NA	NA	1187	1187	1187
GLOJAC_29485	cloud	hypothetical protein	1	1	1	NA	NA	368	368	368
GLOJAC_30665	cloud	hypothetical protein	1	1	1	NA	NA	116	116	116
GLOJAC_31315	cloud	hypothetical protein	1	1	1	NA	NA	416	416	416
GLOJAC_32765	cloud	IS66 family transposase	1	1	1	NA	NA	2729	2729	2729
GLOJAC_36830	cloud	Conserved domain protein	1	1	1	NA	NA	794	794	794
GLOJAC_37950	cloud	Methyl-accepting chemotaxis protein	4	4	1	NA	NA	320	1682	1306.25
GLOJAC_38110	cloud	DUF262 domain-containing protein	1	1	1	NA	NA	794	794	794
GLOJAC_38940	cloud	nuclear transport factor 2 family protein	1	1	1	NA	NA	386	386	386
GLOJAC_41045	cloud	hypothetical protein	1	1	1	NA	NA	188	188	188
IFNMJL_00405	shell	Protease	17	17	1	NA	NA	386	422	415.29
EDEHML_15000	cloud	hypothetical protein	1	1	1	NA	NA	572	572	572
EDEHML_15160	shell	Transducin/WD40 repeat-like superfamily protein	21	22	1.05	NA	NA	356	419	365																										FANLCI_07695		HIIMJE_04400
EDEHML_16460	shell	guanylate cyclase	83	83	1	NA	NA	941	1520	1460.11
EDEHML_18610	cloud	hypothetical protein	1	1	1	NA	NA	302	302	302
EDEHML_21085	cloud	hypothetical protein	2	2	1	NA	NA	209	257	233
EDEHML_21840	cloud	Secreted protein	4	4	1	NA	NA	251	251	251
EDEHML_22830	shell	IS110 family transposase	20	24	1.2	NA	NA	251	1397	973.5												KCMCKM_33775				PGJNPL_06950				ICMALK_09715	KLIBNO_05615									MNCOJI_34535				GONNOF_36710			EPBKIH_34400
EDEHML_23970	cloud	hypothetical protein	1	1	1	NA	NA	380	380	380
EDEHML_24450	cloud	hypothetical protein	1	1	1	NA	NA	98	98	98
EDEHML_24610	cloud	hypothetical protein	1	1	1	NA	NA	209	209	209
EDEHML_25435	cloud	hypothetical protein	1	3	3	NA	NA	533	596	575
EDEHML_26570	cloud	hypothetical protein	1	1	1	NA	NA	410	410	410
EDEHML_27395	cloud	hypothetical protein	1	1	1	NA	NA	521	521	521
EDEHML_28370	cloud	hypothetical protein	2	2	1	NA	NA	161	161	161
EDEHML_30370	shell	DUF1902 domain-containing protein	35	64	1.83	NA	NA	110	260	225.31
KDCFAK_02615	cloud	hypothetical protein	5	5	1	NA	NA	272	374	342.8
KDCFAK_03775	cloud	S-layer family protein	1	1	1	NA	NA	2834	2834	2834
KDCFAK_04100	cloud	Adenylate/guanylate cyclase	1	1	1	NA	NA	5789	5789	5789
KDCFAK_09320	cloud	hypothetical protein	1	1	1	NA	NA	419	419	419
KDCFAK_13280	cloud	DUF815 domain-containing protein	2	2	1	NA	NA	1529	3431	2480
KLDOOO_25505	cloud	Nif11 domain-containing protein	4	6	1.5	NA	NA	218	221	219
KLDOOO_26675	cloud	Flagellar hook-length control protein FliK	1	1	1	NA	NA	572	572	572
KLDOOO_29290	cloud	hypothetical protein	5	6	1.2	NA	NA	131	362	220
OGLEOC_14125	cloud	DUF559 domain-containing protein	4	4	1	NA	NA	1055	1055	1055													OGLEOC_14125																				JIACOL_27105					FNPNHF_36805	GOGEIC_36625
OGLEOC_15415	cloud	hypothetical protein	1	1	1	NA	NA	134	134	134													OGLEOC_15415
OGLEOC_21395	cloud	hypothetical protein	1	1	1	NA	NA	188	188	188													OGLEOC_21395
OGLEOC_23335	shell	Aliphatic sulfonates ABC transportersubstrate-binding protein	9	9	1	NA	NA	1052	1052	1052									JNDFOL_31860	MHENCL_03760			OGLEOC_23335					PLEFJJ_31450							COEKAP_35650								JIACOL_25010			JABCNB_27675		FNPNHF_22175	GOGEIC_21470
OGLEOC_24470	cloud	DUF4258 domain-containing protein	2	2	1	NA	NA	206	209	207.5													OGLEOC_24470																						PJOIHB_06435
OGLEOC_27685	cloud	hypothetical protein	1	1	1	NA	NA	92	92	92													OGLEOC_27685
[truncated: 182,944 more rows]
[truncated: 170 more columns]

## Sheet: Supplementary table 6
Supplementary table 6. Genes from the pangenome classified in COGs groups
QUERY_ID	COG_ID	CDD_ID	EVALUE	IDENTITY	GENE_NAME	COG_NAME	COG_LETTER	COG_DESCRIPTION
KCMCKM_00010	COG3209	225750	1.23e-41	26.24	RhsA	Uncharacterized conserved protein RhaS, contains 28 RHS repeats	R	General function prediction only
KCMCKM_00020	COG0606	223679	3.91e-154	55.516	YifB	Predicted Mg-chelatase, contains ChlI-like and ATPase domains, YifB family	O	Posttranslational modification, protein turnover, chaperones
KCMCKM_00025	COG0157	223235	9.19e-138	49.281	NadC	Nicotinate-nucleotide pyrophosphorylase	H	Coenzyme transport and metabolism
KCMCKM_00030	COG0426	223503	0	45.524	NorV	Flavorubredoxin	C	Energy production and conversion
KCMCKM_00035	COG0426	223503	4.69e-178	47.826	NorV	Flavorubredoxin	C	Energy production and conversion
KCMCKM_00040	COG3957	226466	0	72.509	XFP	Phosphoketolase	G	Carbohydrate transport and metabolism
KCMCKM_00045	COG0057	223135	0	63.609	GapA	Glyceraldehyde-3-phosphate dehydrogenase/erythrose-4-phosphate dehydrogenase	G	Carbohydrate transport and metabolism
KCMCKM_00050	COG0469	223545	0	49.156	PykF	Pyruvate kinase	G	Carbohydrate transport and metabolism
KCMCKM_00055	COG0176	223254	4.56e-88	35.737	TalA	Transaldolase/fructose-6-phosphate aldolase	G	Carbohydrate transport and metabolism
KCMCKM_00065	COG0667	223739	2.81e-113	44.201	PdxI	Pyridoxal reductase PdxI or related oxidoreductase, aldo/keto reductase family	H	Coenzyme transport and metabolism
KCMCKM_00070	COG4293	226743	8.73e-93	42.778		Uncharacterized conserved protein, DUF1802 family	S	Function unknown
KCMCKM_00080	COG0405	223482	0	49.037	Ggt	Gamma-glutamyltranspeptidase	E	Amino acid transport and metabolism
KCMCKM_00090	COG4636	226983	5.42e-09	24.219	Uma2	Endonuclease, Uma2 family (restriction endonuclease fold)	R	General function prediction only
KCMCKM_00095	COG4636	226983	3.55e-09	21.348	Uma2	Endonuclease, Uma2 family (restriction endonuclease fold)	R	General function prediction only
KCMCKM_00100	COG1449	224366	0	32.5		Alpha-amylase/alpha-mannosidase, GH57 family	G	Carbohydrate transport and metabolism
KCMCKM_00105	COG0694	223766	2.72e-27	62.162	NifU	Fe-S cluster biogenesis protein NfuA, 4Fe-4S-binding domain	O	Posttranslational modification, protein turnover, chaperones
KCMCKM_00110	COG0642	223715	2.62e-57	35.039	BaeS	Signal transduction histidine kinase	T	Signal transduction mechanisms
KCMCKM_00120	COG0481	223557	0	69.32	LepA	Translation elongation factor EF-4, membrane-bound GTPase	J	Translation, ribosomal structure and biogenesis
KCMCKM_00125	COG0438	223515	3.73e-62	31.592	RfaB	Glycosyltransferase involved in cell wall bisynthesis	M	Cell wall/membrane/envelope biogenesis
KCMCKM_00130	COG4242	226693	1.77e-95	31.831	CphB	Cyanophycinase and related exopeptidases	Q	Secondary metabolites biosynthesis, transport and catabolism
KCMCKM_00135	COG1104	224029	0	56.298	NifS	Cysteine desulfurase/Cysteine sulfinate desulfinase IscS or related enzyme, NifS family	E	Amino acid transport and metabolism
KCMCKM_00150	COG1225	224146	7.85e-89	59.873	Bcp	Peroxiredoxin	O	Posttranslational modification, protein turnover, chaperones
KCMCKM_00155	COG2376	225251	1.77e-131	44.602	DAK1	Dihydroxyacetone kinase	G	Carbohydrate transport and metabolism
KCMCKM_00160	COG5434	227721	0.000803	37.681	Pgu1	Polygalacturonase	G	Carbohydrate transport and metabolism
KCMCKM_00165	COG2376	225251	2.94e-47	28.44	DAK1	Dihydroxyacetone kinase	G	Carbohydrate transport and metabolism
KCMCKM_00170	COG0388	223465	3.17e-81	41.026	Nit2	Omega-amidase YafV/Nit2, hydrolyzes alpha-ketoglutaramate	C	Energy production and conversion
KCMCKM_00175	COG2095	225006	1.28e-43	41.237	MarC	Small neutral amino acid transporter SnatA, MarC family	E	Amino acid transport and metabolism
KCMCKM_00180	COG1357	224276	9.1e-43	48.223	YjbI	Uncharacterized conserved protein YjbI, contains pentapeptide repeats	S	Function unknown
KCMCKM_00185	COG1357	224276	2.92e-45	50.427	YjbI	Uncharacterized conserved protein YjbI, contains pentapeptide repeats	S	Function unknown
KCMCKM_00210	COG3964	226473	5.5e-83	33.75		Predicted amidohydrolase	R	General function prediction only
KCMCKM_00215	COG1615	224531	0	37.736		Uncharacterized membrane protein, UPF0182 family	S	Function unknown
KCMCKM_00225	COG0365	223442	1.87e-106	25.139	Acs	Acyl-coenzyme A synthetase/AMP-(fatty) acid ligase	I	Lipid transport and metabolism
KCMCKM_00235	COG3508	226039	6.1e-73	22.782	HmgA	Homogentisate 1,2-dioxygenase	Q	Secondary metabolites biosynthesis, transport and catabolism
KCMCKM_00240	COG3185	225726	2.58e-101	39.155	HppD	4-hydroxyphenylpyruvate dioxygenase and related hemolysins	E	Amino acid transport and metabolism
KCMCKM_00245	COG1522	224439	5.42e-45	42.763	Lrp	DNA-binding transcriptional regulator, Lrp family	K	Transcription
KCMCKM_00255	COG0031	223110	2.52e-147	60.328	CysK	Cysteine synthase	E	Amino acid transport and metabolism
KCMCKM_00280	COG2141	225052	1.12e-57	26.623	SsuD	Flavin-dependent oxidoreductase, luciferase family (includes alkanesulfonate monooxygenase SsuD and methylene tetrahydromethanopterin reductase)	H	Coenzyme transport and metabolism
KCMCKM_00290	COG4636	226983	1.09e-11	20.103	Uma2	Endonuclease, Uma2 family (restriction endonuclease fold)	R	General function prediction only
KCMCKM_00315	COG3836	226356	2.35e-76	40.079	HpcH	2-keto-3-deoxy-L-rhamnonate aldolase RhmA	G	Carbohydrate transport and metabolism
KCMCKM_00320	COG1670	224584	4.26e-36	32.973	RimL	Protein N-acetyltransferase, RimJ/RimL family	J	Translation, ribosomal structure and biogenesis
KCMCKM_00325	COG2226	225136	4.74e-08	22.901	UbiE	Ubiquinone/menaquinone biosynthesis C-methylase UbiE/MenG	H	Coenzyme transport and metabolism
KCMCKM_00330	COG1132	224055	4.51e-169	39.769	MdlB	ABC-type multidrug transport system, ATPase and permease component	V	Defense mechanisms
KCMCKM_00335	COG4759	227101	1.04e-141	41.083		Uncharacterized conserved protein, contains thioredoxin-like domain	R	General function prediction only
KCMCKM_00345	COG3682	226207	1.64e-42	34.4	CopY	Transcriptional regulator, CopY/TcrY family	K	Transcription
KCMCKM_00350	COG0501	223575	1.2e-13	36.62	HtpX	Zn-dependent protease with chaperone function	O	Posttranslational modification, protein turnover, chaperones
KCMCKM_00355	COG1032	223963	1.39e-55	25.813	YgiQ	Radical SAM superfamily enzyme YgiQ, UPF0313 family	R	General function prediction only
KCMCKM_00360	COG1234	224155	1.41e-118	46.429	ElaC	Ribonuclease BN, tRNA processing enzyme	J	Translation, ribosomal structure and biogenesis
KCMCKM_00370	COG3694	226218	1.47e-95	51.923		ABC-type uncharacterized transport system, permease component	R	General function prediction only
KCMCKM_00375	COG0586	223659	7.69e-45	39.286	DedA	Membrane integrity protein DedA, putative transporter, DedA/Tvp38 family	M	Cell wall/membrane/envelope biogenesis
KCMCKM_00380	COG2261	225170	5.43e-13	51.19	YeaQ	Uncharacterized membrane protein YeaQ/YmgE, transglycosylase-associated protein family	R	General function prediction only
KCMCKM_00385	COG0726	223798	2.19e-52	36.842	CDA1	Peptidoglycan/xylan/chitin deacetylase, PgdA/NodB/CDA1 family	G	Carbohydrate transport and metabolism
KCMCKM_00390	COG0726	223798	4.22e-14	20.779	CDA1	Peptidoglycan/xylan/chitin deacetylase, PgdA/NodB/CDA1 family	G	Carbohydrate transport and metabolism
KCMCKM_00400	COG5551	227838	3.44e-66	28.185	Cas6a	CRISPR/Cas system endoribonuclease Cas6, RAMP superfamily	V	Defense mechanisms
KCMCKM_00405	COG4638	226985	1.38e-44	19.591	HcaE	Phenylpropionate dioxygenase or related ring-hydroxylating dioxygenase, large terminal subunit	P	Inorganic ion transport and metabolism
KCMCKM_00410	COG0312	223389	7.28e-106	31.042	TldD	Zn-dependent protease PmbA/TldA or its inactivated homolog	R	General function prediction only
KCMCKM_00430	COG0692	223764	3.81e-129	59.459	Ung	Uracil-DNA glycosylase	L	Replication, recombination and repair
KCMCKM_00435	COG0515	223589	1.09e-53	26.471	SPS1	Serine/threonine protein kinase	T	Signal transduction mechanisms
KCMCKM_00445	COG0464	223540	3.79e-34	22.596	SpoVK	AAA+-type ATPase, SpoVK/Ycf46/Vps4 family	M	Cell wall/membrane/envelope biogenesis
KCMCKM_00455	COG1132	224055	0	43.805	MdlB	ABC-type multidrug transport system, ATPase and permease component	V	Defense mechanisms
KCMCKM_00460	COG1132	224055	1.79e-179	42.281	MdlB	ABC-type multidrug transport system, ATPase and permease component	V	Defense mechanisms
KCMCKM_00465	COG4995	227328	7.64e-36	24.454		Uncharacterized conserved protein, contains CHAT domain	S	Function unknown
KCMCKM_00470	COG3063	225605	2.75e-10	27.333	PilF	Type IV pilus assembly protein PilF/PilW	N	Cell motility
KCMCKM_00475	COG1487	224404	0.006	27.273	VapC	Ribonuclease/mRNA interferase VapC, contains PIN domain	V	Defense mechanisms
KCMCKM_00485	COG4191	226654	5.43e-46	28.239		Signal transduction histidine kinase regulating C4-dicarboxylate transport system	T	Signal transduction mechanisms
KCMCKM_00495	COG2367	225242	3.45e-64	29.619	PenP	Beta-lactamase class A	V	Defense mechanisms
KCMCKM_00500	COG0565	223639	2.14e-94	44.77	TrmJ	tRNA C32,U32 (ribose-2'-O)-methylase TrmJ or a related methyltransferase	J	Translation, ribosomal structure and biogenesis
KCMCKM_00515	COG5550	227837	1.15e-17	38.947		Predicted aspartyl protease	O	Posttranslational modification, protein turnover, chaperones
KCMCKM_00520	COG4930	227267	0.009	30.189		Predicted ATP-dependent Lon-type protease	O	Posttranslational modification, protein turnover, chaperones
KCMCKM_00530	COG3593	226121	1.03e-24	19.659	YbjD	Predicted ATP-dependent endonuclease of the OLD family, contains P-loop ATPase and TOPRIM domains	L	Replication, recombination and repair
KCMCKM_00550	COG1343	224262	6.69e-24	34.884	Cas2	CRISPR/Cas system-associated endoribonuclease Cas2	V	Defense mechanisms
KCMCKM_00555	COG1518	224435	5.25e-88	35.89	Cas1	CRISPR-Cas system-associated integrase Cas1	V	Defense mechanisms
KCMCKM_00560	COG1468	224385	1.69e-17	24.725	Cas4	CRISPR/Cas system-associated exonuclease Cas4, RecB family	V	Defense mechanisms
KCMCKM_00565	COG5551	227838	4.55e-15	25.792	Cas6a	CRISPR/Cas system endoribonuclease Cas6, RAMP superfamily	V	Defense mechanisms
KCMCKM_00585	COG1205	224126	1.24e-15	21.608	YprA	ATP-dependent helicase YprA, contains C-terminal metal-binding DUF1998 domain	L	Replication, recombination and repair
KCMCKM_00605	COG2378	225253	8.43e-06	18.182	YobV	Predicted DNA-binding transcriptional regulator YobV, contains HTH and WYL domains	K	Transcription
KCMCKM_00610	COG0515	223589	2.38e-53	21.684	SPS1	Serine/threonine protein kinase	T	Signal transduction mechanisms
KCMCKM_00615	COG2114	225025	1.28e-50	30.87	AcyC	Adenylate cyclase, class 3	T	Signal transduction mechanisms
KCMCKM_00635	COG1012	223944	1.35e-164	40.83	AdhE	Acyl-CoA reductase or other NAD-dependent aldehyde dehydrogenase	I	Lipid transport and metabolism
KCMCKM_00640	COG0028	223107	0	40.85	IlvB	Acetolactate synthase large subunit or other thiamine pyrophosphate-requiring enzyme	E	Amino acid transport and metabolism
KCMCKM_00645	COG4372	226809	0.000279	15.929		Uncharacterized protein, contains DUF3084 domain	S	Function unknown
KCMCKM_00650	COG1672	224586	8.46e-06	41.86		Predicted ATPase, archaeal AAA+ ATPase superfamily	R	General function prediction only
KCMCKM_00660	COG2203	225113	3.69e-06	22.289	GAF	GAF domain	T	Signal transduction mechanisms
KCMCKM_00665	COG0321	223398	1.31e-96	41.315	LipB	Lipoate-protein ligase B	H	Coenzyme transport and metabolism
KCMCKM_00670	COG1544	224461	1.55e-41	44.737	RaiA	Ribosome-associated translation inhibitor RaiA	J	Translation, ribosomal structure and biogenesis
KCMCKM_00675	COG1225	224146	2.22e-72	49.367	Bcp	Peroxiredoxin	O	Posttranslational modification, protein turnover, chaperones
KCMCKM_00680	COG2856	225412	2.51e-07	22.628	ImmA	Zn-dependent peptidase ImmA, M78 family	O	Posttranslational modification, protein turnover, chaperones
KCMCKM_00685	COG1396	224314	9.68e-07	24.167	HipB	Transcriptional regulator, contains XRE-family HTH domain	K	Transcription
KCMCKM_00700	COG1431	224348	2.73e-17	20.433	PIWI	PIWI domain, catalyzes dsRNA-guided hydrolysis of ssRNA, involved in RNA silencing, RNA metabolism and antiviral defense	J	Translation, ribosomal structure and biogenesis
KCMCKM_00720	COG0765	223836	6.48e-97	57.466	HisM	ABC-type amino acid transport system, permease component	E	Amino acid transport and metabolism
KCMCKM_00725	COG0415	223492	2.21e-73	27.425	PhrB	Deoxyribodipyrimidine photolyase	L	Replication, recombination and repair
KCMCKM_00730	COG0515	223589	1.24e-43	26.95	SPS1	Serine/threonine protein kinase	T	Signal transduction mechanisms
KCMCKM_00735	COG0129	223207	0	52.724	IlvD	Dihydroxyacid dehydratase/phosphogluconate dehydratase	E	Amino acid transport and metabolism
KCMCKM_00740	COG0583	223656	1.6e-56	35.154	LysR	DNA-binding transcriptional regulator, LysR family	K	Transcription
KCMCKM_00755	COG2217	225127	0	32.612	ZntA	Cation-transporting P-type ATPase	P	Inorganic ion transport and metabolism
KCMCKM_00765	COG0242	223320	6.22e-67	41.42	Def	Peptide deformylase	J	Translation, ribosomal structure and biogenesis
KCMCKM_00770	COG0265	223343	1.11e-95	41.834	DegQ	Periplasmic serine protease, S1-C subfamily, contain C-terminal PDZ domain	O	Posttranslational modification, protein turnover, chaperones
KCMCKM_00775	COG0593	223666	4.18e-177	43.439	DnaA	Chromosomal replication initiation ATPase DnaA	L	Replication, recombination and repair
KCMCKM_00780	COG0724	223796	2.24e-26	50	RRM	RNA recognition motif (RRM) domain	J	Translation, ribosomal structure and biogenesis
KCMCKM_00785	COG0290	223367	2.91e-54	36	InfC	Translation initiation factor IF-3	J	Translation, ribosomal structure and biogenesis
KCMCKM_00795	COG1032	223963	1.63e-56	23.656	YgiQ	Radical SAM superfamily enzyme YgiQ, UPF0313 family	R	General function prediction only
KCMCKM_00800	COG0592	223665	2.05e-113	35.156	DnaN	DNA polymerase III sliding clamp (beta) subunit, PCNA homolog	L	Replication, recombination and repair
KCMCKM_00805	COG4251	226702	2.04e-45	28.818		Bacteriophytochrome (light-regulated signal transduction histidine kinase)	T	Signal transduction mechanisms
KCMCKM_00810	COG0003	223082	2.11e-141	45.538	ArsA	Anion-transporting ATPase, ArsA/GET3 family	P	Inorganic ion transport and metabolism
KCMCKM_00830	COG3330	225867	4e-102	54.054		Uncharacterized conserved protein BH1414	S	Function unknown
KCMCKM_00835	COG0484	223560	2.98e-08	40.625	DnaJ	DnaJ-class molecular chaperone with C-terminal Zn finger domain	O	Posttranslational modification, protein turnover, chaperones
KCMCKM_00840	COG1071	223997	6.43e-158	50.291	AcoA	TPP-dependent pyruvate or acetoin dehydrogenase subunit alpha	C	Energy production and conversion
KCMCKM_00845	COG2017	224928	1.26e-67	25.879	GalM	Galactose mutarotase or related enzyme	G	Carbohydrate transport and metabolism
KCMCKM_00855	COG0191	223269	1.16e-140	46.667	Fba	Fructose/tagatose bisphosphate aldolase	G	Carbohydrate transport and metabolism
KCMCKM_00860	COG0141	223219	0	55.399	HisD	Histidinol dehydrogenase	E	Amino acid transport and metabolism
KCMCKM_00870	COG1254	224174	1.69e-33	50.549	AcyP	Acylphosphatase	C	Energy production and conversion
KCMCKM_00875	COG0642	223715	1.97e-43	28.777	BaeS	Signal transduction histidine kinase	T	Signal transduction mechanisms
KCMCKM_00880	COG0339	223416	0	49.501	Dcp	Zn-dependent oligopeptidase, M3 family	O	Posttranslational modification, protein turnover, chaperones
KCMCKM_00895	COG5635	227922	2.56e-71	32.596	NACHT	Predicted NTPase, NACHT family domain	T	Signal transduction mechanisms
KCMCKM_00905	COG1064	223992	2.57e-126	37.202	AdhP	D-arabinose 1-dehydrogenase, Zn-dependent alcohol dehydrogenase family	G	Carbohydrate transport and metabolism
KCMCKM_00910	COG0265	223343	3.48e-102	40.209	DegQ	Periplasmic serine protease, S1-C subfamily, contain C-terminal PDZ domain	O	Posttranslational modification, protein turnover, chaperones
KCMCKM_00920	COG2087	224998	4.76e-71	44	CobU	Adenosyl cobinamide kinase/adenosyl cobinamide phosphate guanylyltransferase	H	Coenzyme transport and metabolism
KCMCKM_00930	COG0463	223539	1.66e-23	34.314	WcaA	Glycosyltransferase involved in cell wall bisynthesis	M	Cell wall/membrane/envelope biogenesis
KCMCKM_00935	COG0463	223539	1.53e-16	18.638	WcaA	Glycosyltransferase involved in cell wall bisynthesis	M	Cell wall/membrane/envelope biogenesis
KCMCKM_00940	COG0110	223188	1.33e-37	29.714	WbbJ	Acetyltransferase, isoleucine patch superfamily	R	General function prediction only
KCMCKM_00955	COG4252	226703	4.39e-138	43.781	CHASE2	Extracytoplasmic sensor domain CHASE2 (specificity unknown)	T	Signal transduction mechanisms
KCMCKM_00970	COG4995	227328	3.48e-146	56.028		Uncharacterized conserved protein, contains CHAT domain	S	Function unknown
KCMCKM_00980	COG4995	227328	1.06e-92	36.592		Uncharacterized conserved protein, contains CHAT domain	S	Function unknown
KCMCKM_00985	COG2831	225387	3.33e-98	25.43	FhaC	Hemolysin activation/secretion protein	U	Intracellular trafficking, secretion, and vesicular transport
KCMCKM_00990	COG5010	227343	0.000186	22.222	TadD	Flp pilus assembly protein TadD, contains TPR repeats	U	Intracellular trafficking, secretion, and vesicular transport
KCMCKM_00995	COG2194	225105	0.006	15.942	OpgE	Phosphoethanolamine transferase for periplasmic glucans OpgE, AlkP superfamily	M	Cell wall/membrane/envelope biogenesis
KCMCKM_01000	COG3153	225695	1.96e-06	25	yhbS	Predicted N-acetyltransferase YhbS	R	General function prediction only
KCMCKM_01005	COG4453	226860	9.19e-18	31.522		Uncharacterized conserved protein, DUF1778 family	S	Function unknown
KCMCKM_01020	COG1961	224872	4.64e-26	27.368	SpoIVCA	Site-specific DNA recombinase SpoIVCA/DNA invertase PinE	L	Replication, recombination and repair
KCMCKM_01025	COG2175	225086	4.4e-26	28	TauD	Taurine dioxygenase, alpha-ketoglutarate-dependent	Q	Secondary metabolites biosynthesis, transport and catabolism
KCMCKM_01030	COG3227	225768	6.04e-129	45.029	LasB	Zn-dependent metalloprotease (Neutral protease B)	O	Posttranslational modification, protein turnover, chaperones
KCMCKM_01045	COG3670	226196	0	42.324		Carotenoid cleavage dioxygenase or a related enzyme	Q	Secondary metabolites biosynthesis, transport and catabolism
KCMCKM_01055	COG0451	223528	1.76e-39	23.38	WcaG	Nucleoside-diphosphate-sugar epimerase	M	Cell wall/membrane/envelope biogenesis
KCMCKM_01065	COG0438	223515	3.11e-59	31.606	RfaB	Glycosyltransferase involved in cell wall bisynthesis	M	Cell wall/membrane/envelope biogenesis
KCMCKM_01070	COG2114	225025	6.85e-53	33.051	AcyC	Adenylate cyclase, class 3	T	Signal transduction mechanisms
KCMCKM_01085	COG0152	223230	2.23e-118	51.667	PurC	Phosphoribosylaminoimidazole-succinocarboxamide synthase	F	Nucleotide transport and metabolism
KCMCKM_01090	COG4775	227116	7.95e-147	29.302	BamA	Outer membrane protein assembly factor BamA	M	Cell wall/membrane/envelope biogenesis
KCMCKM_01095	COG0774	223845	9.51e-139	45.23	LpxC	UDP-3-O-acyl-N-acetylglucosamine deacetylase	M	Cell wall/membrane/envelope biogenesis
KCMCKM_01100	COG0764	223835	7.84e-68	52.414	FabA	3-hydroxymyristoyl/3-hydroxydecanoyl-(acyl carrier protein) dehydratase	I	Lipid transport and metabolism
KCMCKM_01105	COG1043	223973	9.34e-127	49.372	LpxA	Acyl-[acyl carrier protein]--UDP-N-acetylglucosamine O-acyltransferase	M	Cell wall/membrane/envelope biogenesis
KCMCKM_01110	COG0763	223834	2.95e-155	37.371	LpxB	Lipid A disaccharide synthetase	M	Cell wall/membrane/envelope biogenesis
KCMCKM_01115	COG0270	223348	3.49e-96	33.073	Dcm	DNA-cytosine methylase	L	Replication, recombination and repair
KCMCKM_01130	COG5607	227894	2.37e-80	36.482	CHAD	CHAD domain, binds inorganic polyphosphates	S	Function unknown
KCMCKM_01140	COG1145	224068	4.64e-12	35.211	NapF	Ferredoxin	C	Energy production and conversion
KCMCKM_01145	COG0526	223600	1.51e-16	31.624	TrxA	Thiol-disulfide isomerase or thioredoxin	O	Posttranslational modification, protein turnover, chaperones
KCMCKM_01150	COG0300	223377	2.15e-102	45.769	YqjQ	Short-chain dehydrogenase	R	General function prediction only
KCMCKM_01155	COG3503	226034	0.008	38.462		Uncharacterized membrane protein, DUF1624 family	S	Function unknown
KCMCKM_01165	COG1253	224173	4.7e-95	32.164	TlyC	Hemolysin-related protein, contains CBS domains, UPF0053 family	R	General function prediction only
KCMCKM_01170	COG0707	223779	6.02e-118	39.385	MurG	UDP-N-acetylglucosamine:LPS N-acetylglucosamine transferase	M	Cell wall/membrane/envelope biogenesis
KCMCKM_01180	COG4221	226674	1.32e-130	58	YdfG	NADP-dependent 3-hydroxy acid dehydrogenase YdfG	C	Energy production and conversion
KCMCKM_01185	COG0422	223499	0	67.139	ThiC	4-amino-2-methyl-5-hydroxymethylpyrimidine (HMP) synthase ThiC	H	Coenzyme transport and metabolism
KCMCKM_01190	COG4632	226979	9.01e-07	24.034	NAGPA	Sugar-P-sugar glycosidase (uncovering enzyme, UCE), NAGPA superfamily	G	Carbohydrate transport and metabolism
KCMCKM_01195	COG1187	224108	8.7e-76	39.583	RsuA	Pseudouridylate synthase RsuA, specific for 16S rRNA U516 and 23S rRNA U2605	J	Translation, ribosomal structure and biogenesis
KCMCKM_01200	COG0642	223715	1.89e-44	33.984	BaeS	Signal transduction histidine kinase	T	Signal transduction mechanisms
KCMCKM_01205	COG0631	223704	7.19e-76	34.672	PTC1	Serine/threonine protein phosphatase PrpC	T	Signal transduction mechanisms
KCMCKM_01210	COG0515	223589	3.93e-51	30.345	SPS1	Serine/threonine protein kinase	T	Signal transduction mechanisms
KCMCKM_01230	COG1086	224011	4.19e-146	44.745	FlaA1	NDP-sugar epimerase, includes UDP-GlcNAc-inverting 4,6-dehydratase FlaA1 and capsular polysaccharide biosynthesis protein EpsC	M	Cell wall/membrane/envelope biogenesis
KCMCKM_01235	COG0399	223476	9.53e-138	42.931	WecE	dTDP-4-amino-4,6-dideoxygalactose transaminase	M	Cell wall/membrane/envelope biogenesis
KCMCKM_01240	COG1861	224774	3.94e-72	40.486	SpsF	Spore coat polysaccharide biosynthesis protein SpsF, cytidylyltransferase family	M	Cell wall/membrane/envelope biogenesis
KCMCKM_01245	COG0037	223115	0.000171	30.769	TilS	tRNA(Ile)-lysidine synthase TilS/MesJ	J	Translation, ribosomal structure and biogenesis
KCMCKM_01250	COG0118	223196	4.6e-94	44.828	HisH	Imidazoleglycerol phosphate synthase glutamine amidotransferase subunit HisH	E	Amino acid transport and metabolism
KCMCKM_01255	COG0107	223185	3.96e-116	54.724	HisF	Imidazole glycerol phosphate synthase subunit HisF	E	Amino acid transport and metabolism
KCMCKM_01260	COG3980	226488	1.5e-55	31.765	SpsG	Spore coat polysaccharide biosynthesis protein SpsG, predicted glycosyltransferase	M	Cell wall/membrane/envelope biogenesis
KCMCKM_01265	COG2089	225000	1.34e-165	50.571	SpsE	Sialic acid synthase SpsE, contains C-terminal SAF domain	M	Cell wall/membrane/envelope biogenesis
KCMCKM_01270	COG3914	226428	1.14e-79	26.789	Spy	Predicted O-linked N-acetylglucosamine transferase, SPINDLY family	O	Posttranslational modification, protein turnover, chaperones
KCMCKM_01275	COG3914	226428	0	36.392	Spy	Predicted O-linked N-acetylglucosamine transferase, SPINDLY family	O	Posttranslational modification, protein turnover, chaperones
KCMCKM_01285	COG0492	223566	1.15e-129	50.323	TrxB	Thioredoxin reductase	O	Posttranslational modification, protein turnover, chaperones
KCMCKM_01290	COG4636	226983	8.89e-49	34.375	Uma2	Endonuclease, Uma2 family (restriction endonuclease fold)	R	General function prediction only
KCMCKM_01295	COG0031	223110	1.99e-149	52.581	CysK	Cysteine synthase	E	Amino acid transport and metabolism
KCMCKM_01300	COG3411	225945	7.73e-15	36.508		2Fe-2S ferredoxin	C	Energy production and conversion
KCMCKM_01315	COG3431	225965	1.86e-29	39.423		Uncharacterized membrane protein, DUF373 family	S	Function unknown
KCMCKM_01320	COG5010	227343	5.19e-11	33.613	TadD	Flp pilus assembly protein TadD, contains TPR repeats	U	Intracellular trafficking, secretion, and vesicular transport
KCMCKM_01325	COG0480	223556	0	41.185	FusA	Translation elongation factor EF-G, a GTPase	J	Translation, ribosomal structure and biogenesis
KCMCKM_01330	COG4634	226981	3.3e-07	23.81		Predicted nuclease, contains PIN domain, potential toxin-antitoxin system component	R	General function prediction only
KCMCKM_01335	COG2442	225291	6.67e-23	39.437		Predicted antitoxin component of a toxin-antitoxin system, DUF433 family	V	Defense mechanisms
KCMCKM_01340	COG0457	223533	2.36e-19	40.684	TPR	Tetratricopeptide (TPR) repeat	R	General function prediction only
KCMCKM_01355	COG1226	224147	1.65e-10	24.074	Kch	Voltage-gated potassium channel Kch	P	Inorganic ion transport and metabolism
KCMCKM_01360	COG0569	223643	7.96e-11	25.225	TrkA	Trk/Ktr K+ transport system regulatory component TrkA/KtrA/KtrC, RCK domain	P	Inorganic ion transport and metabolism
KCMCKM_01365	COG2059	224970	2.43e-53	44.324	ChrA	Chromate transport protein ChrA	P	Inorganic ion transport and metabolism
KCMCKM_01375	COG1801	224714	1.94e-81	37.5	YecE	Sugar isomerase-related protein YecE, UPF0759/DUF72 family	R	General function prediction only
KCMCKM_01390	COG1162	224084	2.33e-108	38.095	RsgA	Ribosome biogenesis GTPase RsgA	J	Translation, ribosomal structure and biogenesis
KCMCKM_01395	COG0642	223715	2.91e-57	41.475	BaeS	Signal transduction histidine kinase	T	Signal transduction mechanisms
KCMCKM_01400	COG0642	223715	9.98e-50	27.636	BaeS	Signal transduction histidine kinase	T	Signal transduction mechanisms
KCMCKM_01405	COG0665	223737	4.87e-05	16.456	DadA	Glycine/D-amino acid oxidase (deaminating)	E	Amino acid transport and metabolism
KCMCKM_01420	COG0642	223715	3.94e-40	32.258	BaeS	Signal transduction histidine kinase	T	Signal transduction mechanisms
KCMCKM_01430	COG1028	223959	8.48e-83	45.833	FabG	NAD(P)-dependent dehydrogenase, short-chain alcohol dehydrogenase family	I	Lipid transport and metabolism
KCMCKM_01435	COG0431	223508	2.4e-29	29.07	SsuE	NAD(P)H-dependent FMN reductase	C	Energy production and conversion
KCMCKM_01440	COG1917	224829	5.07e-14	21.239	QdoI	Cupin domain protein related to quercetin dioxygenase	R	General function prediction only
KCMCKM_01450	COG1649	224563	7.7e-167	42.005	YddW	Uncharacterized lipoprotein YddW, UPF0748 family	S	Function unknown
KCMCKM_01455	COG2929	225481	2.67e-34	53.846		Uncharacterized conserved protein, DUF497 family	S	Function unknown
KCMCKM_01465	COG4636	226983	4.44e-14	24.375	Uma2	Endonuclease, Uma2 family (restriction endonuclease fold)	R	General function prediction only
KCMCKM_01470	COG0864	223932	4.22e-05	28.125	NikR	Metal-responsive transcriptional regulator, contains CopG/Arc/MetJ DNA-binding domain	K	Transcription
KCMCKM_01480	COG1008	223940	0	48.611	NuoM	NADH:ubiquinone oxidoreductase subunit 4 (chain M)	C	Energy production and conversion
KCMCKM_01485	COG4942	227278	0.000186	26.25	EnvC	Septal ring factor EnvC, activator of murein hydrolases AmiA and AmiB	D	Cell cycle control, cell division, chromosome partitioning
KCMCKM_01490	COG0083	223161	8.52e-119	45.455	ThrB	Homoserine kinase	E	Amino acid transport and metabolism
KCMCKM_01495	COG0860	223929	4.2e-62	36.161	AmiC	N-acetylmuramoyl-L-alanine amidase	M	Cell wall/membrane/envelope biogenesis
KCMCKM_01500	COG0504	223578	0	66.855	PyrG	CTP synthase (UTP-ammonia lyase)	F	Nucleotide transport and metabolism
KCMCKM_01525	COG1514	224431	6.52e-38	29.189	ThpR	RNA 2',3'-cyclic phosphodiesterase (2'-5' RNA ligase)	J	Translation, ribosomal structure and biogenesis
KCMCKM_01530	COG2350	225225	0.000198	26.562	YciI	YciI superfamily enzyme, includes 5-CHQ dehydrochlorinase, contains active-site pHis	Q	Secondary metabolites biosynthesis, transport and catabolism
KCMCKM_01540	COG3937	226447	1.49e-19	36.522	PhaF	Polyhydroxyalkanoate synthesis regulator phasin	Q	Secondary metabolites biosynthesis, transport and catabolism
KCMCKM_01550	COG0780	223851	4.49e-59	42.969	QueFC	NADPH-dependent 7-cyano-7-deazaguanine reductase QueF, C-terminal domain, T-fold superfamily	J	Translation, ribosomal structure and biogenesis
KCMCKM_01555	COG0226	223304	3.17e-88	36.89	PstS	ABC-type phosphate transport system, periplasmic component	P	Inorganic ion transport and metabolism
KCMCKM_01560	COG1333	224252	2.33e-149	33.698	ResB	Cytochrome c biogenesis protein ResB	C	Energy production and conversion
KCMCKM_01565	COG0785	223856	1.96e-42	33.803	CcdA	Cytochrome c biogenesis protein CcdA	C	Energy production and conversion
KCMCKM_01570	COG2071	224982	2.67e-71	38.71	PuuD	Gamma-glutamyl-gamma-aminobutyrate hydrolase PuuD (putrescine degradation), contains GATase1-like domain	E	Amino acid transport and metabolism
KCMCKM_01590	COG1004	223936	0	51.225	Ugd	UDP-glucose 6-dehydrogenase	M	Cell wall/membrane/envelope biogenesis
KCMCKM_01595	COG0451	223528	3.86e-87	36.449	WcaG	Nucleoside-diphosphate-sugar epimerase	M	Cell wall/membrane/envelope biogenesis
KCMCKM_01600	COG0475	223551	1.02e-62	31.566	KefB	Kef-type K+ transport system, membrane component KefB	P	Inorganic ion transport and metabolism
KCMCKM_01615	COG0772	223843	2.28e-99	33.409	FtsW	Peptodoglycan polymerase FtsW/RodA/SpoVE	D	Cell cycle control, cell division, chromosome partitioning
KCMCKM_01620	COG0489	223563	1.95e-75	44.891	Mrp	Fe-S cluster carrier ATPase, Mrp/ApbC/NBP35 family	D	Cell cycle control, cell division, chromosome partitioning
KCMCKM_01630	COG0408	223485	0	60.909	HemF	Coproporphyrinogen-III oxidase HemH, oxygen-dependent	H	Coenzyme transport and metabolism
KCMCKM_01640	COG1366	224285	2.35e-24	30.702	SpoIIAA	Anti-anti-sigma regulatory factor (antagonist of anti-sigma factor)	T	Signal transduction mechanisms
KCMCKM_01655	COG1950	224861	1.46e-23	40.171	YvlD	Uncharacterized membrane protein YvlD, DUF360 family	S	Function unknown
KCMCKM_01660	COG0848	223917	5.16e-31	28.906	ExbD	Biopolymer transport protein ExbD	U	Intracellular trafficking, secretion, and vesicular transport
KCMCKM_01665	COG0811	223881	1.08e-30	33.333	TolQ	Biopolymer transport protein ExbB/TolQ	U	Intracellular trafficking, secretion, and vesicular transport
KCMCKM_01670	COG4191	226654	2.94e-47	29.231		Signal transduction histidine kinase regulating C4-dicarboxylate transport system	T	Signal transduction mechanisms
KCMCKM_01675	COG0625	223698	3e-45	32.143	GstA	Glutathione S-transferase	O	Posttranslational modification, protein turnover, chaperones
KCMCKM_01680	COG2130	225041	5.59e-117	31.953	CurA	NADPH-dependent curcumin reductase CurA	Q	Secondary metabolites biosynthesis, transport and catabolism
KCMCKM_01685	COG3555	226085	1.39e-84	28.309	LpxO2	Aspartyl/asparaginyl beta-hydroxylase, cupin superfamily	O	Posttranslational modification, protein turnover, chaperones
KCMCKM_01690	COG0044	223122	8.39e-123	32.568	AllB	Dihydroorotase or related cyclic amidohydrolase	F	Nucleotide transport and metabolism
KCMCKM_01695	COG0604	223677	1.07e-80	40.606	Qor	NADPH:quinone reductase or related Zn-dependent oxidoreductase	C	Energy production and conversion
KCMCKM_01700	COG0596	223669	1.85e-25	22.569	MenH	2-succinyl-6-hydroxy-2,4-cyclohexadiene-1-carboxylate synthase MenH and related esterases, alpha/beta hydrolase fold	H	Coenzyme transport and metabolism
KCMCKM_01705	COG2329	225209	7.05e-06	27.273	HmoA	Heme-degrading monooxygenase HmoA and related ABM domain proteins	H	Coenzyme transport and metabolism
KCMCKM_01710	COG3246	225785	1.93e-37	30.312		Uncharacterized conserved protein, DUF849 family	S	Function unknown
KCMCKM_01715	COG0596	223669	1.06e-27	24.828	MenH	2-succinyl-6-hydroxy-2,4-cyclohexadiene-1-carboxylate synthase MenH and related esterases, alpha/beta hydrolase fold	H	Coenzyme transport and metabolism
KCMCKM_01720	COG0251	223329	4.65e-25	25.17	RidA	Enamine deaminase RidA, house cleaning of reactive enamine intermediates, YjgF/YER057c/UK114 family	V	Defense mechanisms
KCMCKM_01725	COG3836	226356	2.54e-49	35.081	HpcH	2-keto-3-deoxy-L-rhamnonate aldolase RhmA	G	Carbohydrate transport and metabolism
KCMCKM_01730	COG0124	223202	5.17e-145	35.449	HisS	Histidyl-tRNA synthetase	J	Translation, ribosomal structure and biogenesis
KCMCKM_01735	COG1376	224294	3.59e-25	32.331	ErfK	Lipoprotein-anchoring transpeptidase ErfK/SrfK	M	Cell wall/membrane/envelope biogenesis
KCMCKM_01740	COG1376	224294	9.83e-25	24	ErfK	Lipoprotein-anchoring transpeptidase ErfK/SrfK	M	Cell wall/membrane/envelope biogenesis
KCMCKM_01745	COG0800	223871	5.8e-84	40.476	Eda	2-keto-3-deoxy-6-phosphogluconate aldolase	G	Carbohydrate transport and metabolism
KCMCKM_01750	COG4099	226584	6.45e-48	30.876		Predicted peptidase	R	General function prediction only
KCMCKM_01755	COG5285	227609	6.65e-17	17.959	PhyH	Ectoine hydroxylase-related dioxygenase, phytanoyl-CoA dioxygenase (PhyH) family	Q	Secondary metabolites biosynthesis, transport and catabolism
KCMCKM_01760	COG2312	225194	2.64e-119	36.364	YbfO	Erythromycin esterase homolog	Q	Secondary metabolites biosynthesis, transport and catabolism
KCMCKM_01765	COG0484	223560	5.05e-89	31.783	DnaJ	DnaJ-class molecular chaperone with C-terminal Zn finger domain	O	Posttranslational modification, protein turnover, chaperones
KCMCKM_01770	COG0178	223256	0.007	60.714	UvrA	Excinuclease UvrABC ATPase subunit	L	Replication, recombination and repair
KCMCKM_01790	COG1012	223944	3.82e-131	36.129	AdhE	Acyl-CoA reductase or other NAD-dependent aldehyde dehydrogenase	I	Lipid transport and metabolism
KCMCKM_01795	COG0388	223465	6.29e-34	26.616	Nit2	Omega-amidase YafV/Nit2, hydrolyzes alpha-ketoglutaramate	C	Energy production and conversion
KCMCKM_01805	COG0438	223515	1.82e-50	26.7	RfaB	Glycosyltransferase involved in cell wall bisynthesis	M	Cell wall/membrane/envelope biogenesis
KCMCKM_01810	COG0438	223515	7.86e-60	30.628	RfaB	Glycosyltransferase involved in cell wall bisynthesis	M	Cell wall/membrane/envelope biogenesis
KCMCKM_01825	COG2110	225021	4.67e-11	20.468	YmdB	O-acetyl-ADP-ribose deacetylase (regulator of RNase III), contains Macro domain	J	Translation, ribosomal structure and biogenesis
KCMCKM_01835	COG4252	226703	1.66e-136	45.477	CHASE2	Extracytoplasmic sensor domain CHASE2 (specificity unknown)	T	Signal transduction mechanisms
KCMCKM_01840	COG4636	226983	4.55e-11	23.645	Uma2	Endonuclease, Uma2 family (restriction endonuclease fold)	R	General function prediction only
KCMCKM_01860	COG0685	223757	8.76e-78	35.855	MetF	5,10-methylenetetrahydrofolate reductase	E	Amino acid transport and metabolism
KCMCKM_01865	COG0180	223258	1.64e-155	50.313	TrpS	Tryptophanyl-tRNA synthetase	J	Translation, ribosomal structure and biogenesis
KCMCKM_01870	COG1032	223963	1.1e-45	21.584	YgiQ	Radical SAM superfamily enzyme YgiQ, UPF0313 family	R	General function prediction only
KCMCKM_01875	COG1404	224322	7.12e-32	29.691	AprE	Serine protease, subtilisin family	O	Posttranslational modification, protein turnover, chaperones
KCMCKM_01890	COG3695	226219	8.77e-12	27.103	Atl1	Alkylated DNA nucleotide flippase Atl1, participates in nucleotide excision repair, Ada-like DNA-binding domain	K	Transcription
KCMCKM_01895	COG2159	225070	2.05e-12	27.778	LigW	5-carboxyvanillate decarboxylase LigW (lignin degradation), amidohydro domain	G	Carbohydrate transport and metabolism
KCMCKM_01900	COG0174	223252	1.07e-123	35.32	GlnA	Glutamine synthetase	E	Amino acid transport and metabolism
KCMCKM_01905	COG3833	226354	0.009	40.909	MalG	ABC-type maltose transport system, permease component MalG	G	Carbohydrate transport and metabolism
KCMCKM_01915	COG0159	223237	1.82e-123	50.189	TrpA	Tryptophan synthase alpha chain	E	Amino acid transport and metabolism
KCMCKM_01925	COG3899	226415	0	46.429		Predicted ATPase	R	General function prediction only
KCMCKM_01930	COG2321	225203	7.91e-139	55.137	YpfJ	Predicted metalloprotease	R	General function prediction only
KCMCKM_01940	COG3442	225974	3.06e-135	51.527		Glutamine amidotransferase related to the GATase domain of CobQ	R	General function prediction only
KCMCKM_01950	COG0769	223840	1.09e-86	24.301	MurE	UDP-N-acetylmuramyl tripeptide synthase	M	Cell wall/membrane/envelope biogenesis
KCMCKM_01965	COG3899	226415	0	49.304		Predicted ATPase	R	General function prediction only
KCMCKM_01970	COG3201	225742	2.27e-36	35.135	PnuC	Nicotinamide riboside transporter PnuC	H	Coenzyme transport and metabolism
KCMCKM_01980	COG1413	224331	3.63e-36	40.506	HEAT	HEAT repeat	R	General function prediction only
KCMCKM_01985	COG0477	223553	0.000597	15.986	ProP	MFS family permease, includes anhydromuropeptide permease AmpG	G	Carbohydrate transport and metabolism
KCMCKM_01990	COG1846	224759	1.39e-18	32.432	MarR	DNA-binding transcriptional regulator, MarR family	K	Transcription
KCMCKM_01995	COG0842	223912	4.23e-20	32.524	YadH	ABC-type multidrug transport system, permease component	V	Defense mechanisms
KCMCKM_02000	COG1131	224054	1.97e-101	45.815	CcmA	ABC-type multidrug transport system, ATPase component	V	Defense mechanisms
KCMCKM_02010	COG1748	224662	1.06e-68	25.806	Lys9	Saccharopine dehydrogenase, NADP-dependent	E	Amino acid transport and metabolism
KCMCKM_02015	COG1615	224531	0.002	18.75		Uncharacterized membrane protein, UPF0182 family	S	Function unknown
KCMCKM_02020	COG0607	223680	6.87e-16	25.455	PspE	Rhodanese-related sulfurtransferase	P	Inorganic ion transport and metabolism
KCMCKM_02025	COG0861	223930	3.73e-33	28.235	TerC	Tellurite resistance membrane protein TerC	P	Inorganic ion transport and metabolism
KCMCKM_02035	COG0412	223489	2.33e-13	28.511	DLH	Dienelactone hydrolase	Q	Secondary metabolites biosynthesis, transport and catabolism
KCMCKM_02040	COG1136	224059	7.77e-108	47.345	LolD	ABC-type lipoprotein export system, ATPase component	M	Cell wall/membrane/envelope biogenesis
KCMCKM_02045	COG0577	223650	1.69e-11	17.34	SalY	ABC-type antimicrobial peptide transport system, permease component	V	Defense mechanisms
KCMCKM_02050	COG1955	224866	0.007	18.182	ArlJ	Archaellum biogenesis protein ArlJ/FlaJ, TadC family	N	Cell motility
KCMCKM_02055	COG1246	224167	1.3e-07	23.529	ArgA	N-acetylglutamate synthase or related acetyltransferase, GNAT family	E	Amino acid transport and metabolism
KCMCKM_02060	COG1566	224482	1.66e-17	24.934	EmrA	Multidrug resistance efflux pump EmrA	V	Defense mechanisms
KCMCKM_02065	COG0625	223698	1.68e-41	35.437	GstA	Glutathione S-transferase	O	Posttranslational modification, protein turnover, chaperones
KCMCKM_02070	COG1357	224276	1.9e-06	40.816	YjbI	Uncharacterized conserved protein YjbI, contains pentapeptide repeats	S	Function unknown
KCMCKM_02075	COG1357	224276	1.44e-26	39.161	YjbI	Uncharacterized conserved protein YjbI, contains pentapeptide repeats	S	Function unknown
KCMCKM_02085	COG0064	223142	0.000425	33.333	GatB	Asp-tRNAAsn/Glu-tRNAGln amidotransferase B subunit	J	Translation, ribosomal structure and biogenesis
KCMCKM_02090	COG0665	223737	2.21e-47	23.75	DadA	Glycine/D-amino acid oxidase (deaminating)	E	Amino acid transport and metabolism
KCMCKM_02095	COG3491	226022	9.16e-89	38.782	PcbC	Isopenicillin N synthase and related dioxygenases	Q	Secondary metabolites biosynthesis, transport and catabolism
KCMCKM_02100	COG3153	225695	4.39e-66	47.024	yhbS	Predicted N-acetyltransferase YhbS	R	General function prediction only
KCMCKM_02105	COG4188	226651	6.84e-05	23.711		Predicted dienelactone hydrolase	R	General function prediction only
KCMCKM_02110	COG3393	225928	8.34e-59	27.076		Predicted acetyltransferase, GNAT family	R	General function prediction only
KCMCKM_02115	COG3239	225779	7.47e-20	20.245	DesA	Fatty acid desaturase	I	Lipid transport and metabolism
KCMCKM_02125	COG0431	223508	5.27e-36	36.313	SsuE	NAD(P)H-dependent FMN reductase	C	Energy production and conversion
KCMCKM_02130	COG2710	225335	5.36e-72	38.039	NifD/CfbD	Nitrogenase Mo-Fe protein NifD/coenzyme F430 biosynthesis subunit CfbD	H	Coenzyme transport and metabolism
KCMCKM_02135	COG2710	225335	4.66e-107	29.844	NifD/CfbD	Nitrogenase Mo-Fe protein NifD/coenzyme F430 biosynthesis subunit CfbD	H	Coenzyme transport and metabolism
KCMCKM_02150	COG5420	227707	1.95e-17	52.727		Uncharacterized protein, UPF0437 family	S	Function unknown
KCMCKM_02160	COG0476	223552	7.08e-75	43.874	ThiF	Molybdopterin or thiamine biosynthesis adenylyltransferase	H	Coenzyme transport and metabolism
KCMCKM_02165	COG0316	223393	2.2e-45	44.545	IscA	Fe-S cluster assembly iron-binding protein IscA	O	Posttranslational modification, protein turnover, chaperones
KCMCKM_02170	COG0633	223706	4.27e-13	28.713	Fdx	Ferredoxin	C	Energy production and conversion
KCMCKM_02180	COG0154	223232	3.58e-133	41.164	GatA	Asp-tRNAAsn/Glu-tRNAGln amidotransferase A subunit or related amidase	J	Translation, ribosomal structure and biogenesis
KCMCKM_02190	COG3502	226033	1.53e-49	39.823		Uncharacterized conserved protein, DUF952 family	S	Function unknown
KCMCKM_02200	COG0526	223600	1.74e-10	22.222	TrxA	Thiol-disulfide isomerase or thioredoxin	O	Posttranslational modification, protein turnover, chaperones
KCMCKM_02210	COG1690	224604	5.4e-103	38.865	RtcB	RNA-splicing ligase RtcB, repairs tRNA damage	J	Translation, ribosomal structure and biogenesis
KCMCKM_02220	COG0643	223716	8.3e-42	20.469	CheA	Chemotaxis protein histidine kinase CheA	T	Signal transduction mechanisms
KCMCKM_02225	COG2203	225113	2.36e-09	20.482	GAF	GAF domain	T	Signal transduction mechanisms
KCMCKM_02230	COG0835	223905	2.53e-19	25.899	CheW	Chemotaxis signal transduction protein CheW	T	Signal transduction mechanisms
KCMCKM_02245	COG0643	223716	6.53e-155	27.294	CheA	Chemotaxis protein histidine kinase CheA	T	Signal transduction mechanisms
KCMCKM_02250	COG0840	223910	6.83e-73	29.716	Tar	Methyl-accepting chemotaxis protein (MCP)	T	Signal transduction mechanisms
KCMCKM_02255	COG0835	223905	1.41e-14	24.161	CheW	Chemotaxis signal transduction protein CheW	T	Signal transduction mechanisms
KCMCKM_02260	COG0784	223855	8.39e-19	36.585	CheY	CheY-like REC (receiver) domain, includes chemotaxis protein CheY and sporulation regulator Spo0F	T	Signal transduction mechanisms
KCMCKM_02265	COG0784	223855	1.55e-23	32.54	CheY	CheY-like REC (receiver) domain, includes chemotaxis protein CheY and sporulation regulator Spo0F	T	Signal transduction mechanisms
KCMCKM_02285	COG0464	223540	1.5e-171	52.525	SpoVK	AAA+-type ATPase, SpoVK/Ycf46/Vps4 family	M	Cell wall/membrane/envelope biogenesis
KCMCKM_02305	COG0714	223786	1.44e-31	30.952	MoxR	MoxR-like ATPase	R	General function prediction only
KCMCKM_02330	COG1357	224276	1.17e-16	53.571	YjbI	Uncharacterized conserved protein YjbI, contains pentapeptide repeats	S	Function unknown
KCMCKM_02340	COG0003	223082	3.26e-40	29.614	ArsA	Anion-transporting ATPase, ArsA/GET3 family	P	Inorganic ion transport and metabolism
KCMCKM_02345	COG0438	223515	2.27e-28	22.775	RfaB	Glycosyltransferase involved in cell wall bisynthesis	M	Cell wall/membrane/envelope biogenesis
KCMCKM_02350	COG3206	225747	2.69e-58	21.907	GumC	Exopolysaccharide export protein/domain GumC/Wzc1	M	Cell wall/membrane/envelope biogenesis
KCMCKM_02365	COG1132	224055	1.76e-139	36.852	MdlB	ABC-type multidrug transport system, ATPase and permease component	V	Defense mechanisms
KCMCKM_02370	COG0463	223539	1.51e-05	22.689	WcaA	Glycosyltransferase involved in cell wall bisynthesis	M	Cell wall/membrane/envelope biogenesis
KCMCKM_02375	COG0463	223539	5.81e-25	40.777	WcaA	Glycosyltransferase involved in cell wall bisynthesis	M	Cell wall/membrane/envelope biogenesis
KCMCKM_02380	COG0438	223515	8.72e-44	28.321	RfaB	Glycosyltransferase involved in cell wall bisynthesis	M	Cell wall/membrane/envelope biogenesis
KCMCKM_02395	COG0438	223515	3.8e-49	24.936	RfaB	Glycosyltransferase involved in cell wall bisynthesis	M	Cell wall/membrane/envelope biogenesis
KCMCKM_02400	COG3653	226179	3.28e-111	32.465		N-acyl-D-aspartate/D-glutamate deacylase	Q	Secondary metabolites biosynthesis, transport and catabolism
KCMCKM_02410	COG3387	225922	1.26e-06	17.123	SGA1	Glucoamylase (glucan-1,4-alpha-glucosidase), GH15 family	G	Carbohydrate transport and metabolism
KCMCKM_02425	COG3631	226158	9.5e-07	26.549	YesE	Ketosteroid isomerase-related protein	R	General function prediction only
KCMCKM_02435	COG0642	223715	1.08e-55	31.803	BaeS	Signal transduction histidine kinase	T	Signal transduction mechanisms
KCMCKM_02440	COG0642	223715	4.66e-53	33.688	BaeS	Signal transduction histidine kinase	T	Signal transduction mechanisms
KCMCKM_02445	COG2200	225110	5.84e-103	48.235	EAL	EAL domain, c-di-GMP-specific phosphodiesterase class I (or its enzymatically inactive variant)	T	Signal transduction mechanisms
KCMCKM_02450	COG0642	223715	2.58e-40	23.723	BaeS	Signal transduction histidine kinase	T	Signal transduction mechanisms
KCMCKM_02460	COG1830	224743	5.75e-98	34.416	FbaB	Fructose-bisphosphate aldolase class Ia, DhnA family	G	Carbohydrate transport and metabolism
KCMCKM_02465	COG0318	223395	3.79e-154	32.532	MenE/FadK	O-succinylbenzoic acid-CoA ligase MenE or related acyl-CoA synthetase (AMP-forming)	I	Lipid transport and metabolism
KCMCKM_02470	COG3719	226242	1.08e-48	31.019	RnaI	Ribonuclease I	J	Translation, ribosomal structure and biogenesis
KCMCKM_02475	COG0043	223121	0	48.765	UbiD	3-polyprenyl-4-hydroxybenzoate decarboxylase	H	Coenzyme transport and metabolism
KCMCKM_02485	COG2314	225196	4.65e-12	31.818	TM2	Uncharacterized membrane protein YozV, TM2 domain, contains pTyr	R	General function prediction only
KCMCKM_02500	COG0520	223594	8.08e-105	28.642	CsdA	Selenocysteine lyase/Cysteine desulfurase	E	Amino acid transport and metabolism
KCMCKM_02505	COG2251	225160	7.07e-166	36.6		Predicted nuclease, RecB family	R	General function prediction only
KCMCKM_02510	COG4222	226675	6.28e-110	36.056		Uncharacterized conserved protein, contains a phytase-like domain	S	Function unknown
KCMCKM_02520	COG0515	223589	8.48e-48	27.513	SPS1	Serine/threonine protein kinase	T	Signal transduction mechanisms
KCMCKM_02525	COG0515	223589	9.93e-47	25.191	SPS1	Serine/threonine protein kinase	T	Signal transduction mechanisms
KCMCKM_02535	COG0008	223087	0	43.777	GlnS	Glutamyl- or glutaminyl-tRNA synthetase	J	Translation, ribosomal structure and biogenesis
KCMCKM_02545	COG0465	223541	0	54.56	HflB	ATP-dependent Zn proteases	O	Posttranslational modification, protein turnover, chaperones
KCMCKM_02555	COG1704	224618	1.08e-69	48.555	LemA	Magnetosome formation protein MamQ, lipoprotein antigen LemA family	M	Cell wall/membrane/envelope biogenesis
KCMCKM_02560	COG0501	223575	2.13e-35	29.808	HtpX	Zn-dependent protease with chaperone function	O	Posttranslational modification, protein turnover, chaperones
KCMCKM_02575	COG2821	225377	1.45e-146	38.235	MltA	Membrane-bound lytic murein transglycosylase	M	Cell wall/membrane/envelope biogenesis
KCMCKM_02600	COG1902	224814	2.21e-146	40.22	FadH	2,4-dienoyl-CoA reductase or related NADH-dependent reductase, Old Yellow Enzyme (OYE) family	C	Energy production and conversion
KCMCKM_02605	COG0004	223083	5.79e-140	40.367	AmtB	Ammonia channel protein AmtB	P	Inorganic ion transport and metabolism
KCMCKM_02610	COG1742	224656	1.09e-40	52.336	YnfA	Uncharacterized inner membrane protein YnfA, drug/metabolite transporter superfamily	R	General function prediction only
KCMCKM_02615	COG0004	223083	2.22e-151	55.069	AmtB	Ammonia channel protein AmtB	P	Inorganic ion transport and metabolism
KCMCKM_02620	COG1175	224096	1.34e-81	41.667	UgpA	ABC-type sugar transport system, permease component	G	Carbohydrate transport and metabolism
KCMCKM_02635	COG1189	224110	7.75e-126	53.815	YqxC	Predicted rRNA methylase YqxC, contains S4 and FtsJ domains	J	Translation, ribosomal structure and biogenesis
KCMCKM_02660	COG0174	223252	0	46.639	GlnA	Glutamine synthetase	E	Amino acid transport and metabolism
KCMCKM_02665	COG3567	226097	0.005	21.127		Uncharacterized conserved protein, DUF1073 domain	S	Function unknown
KCMCKM_02675	COG0842	223912	3.39e-11	28.75	YadH	ABC-type multidrug transport system, permease component	V	Defense mechanisms
KCMCKM_02680	COG3330	225867	3.6e-36	42.623		Uncharacterized conserved protein BH1414	S	Function unknown
KCMCKM_02685	COG1432	224349	1.23e-41	35.484	LabA	NYN domain, predicted PIN-related RNAse, tRNA/rRNA maturation	R	General function prediction only
KCMCKM_02690	COG0745	223816	1.17e-91	49.145	OmpR	DNA-binding response regulator, OmpR family, contains REC and winged-helix (wHTH) domain	T	Signal transduction mechanisms
KCMCKM_02695	COG0642	223715	1.97e-67	36.418	BaeS	Signal transduction histidine kinase	T	Signal transduction mechanisms
KCMCKM_02705	COG0642	223715	7.53e-43	23.364	BaeS	Signal transduction histidine kinase	T	Signal transduction mechanisms
KCMCKM_02710	COG0642	223715	1.45e-60	38.776	BaeS	Signal transduction histidine kinase	T	Signal transduction mechanisms
KCMCKM_02715	COG0745	223816	5.47e-33	43.363	OmpR	DNA-binding response regulator, OmpR family, contains REC and winged-helix (wHTH) domain	T	Signal transduction mechanisms
KCMCKM_02730	COG1123	224048	0	48.535	GsiA	ABC-type glutathione transport system ATPase component, contains duplicated ATPase domain	O	Posttranslational modification, protein turnover, chaperones
KCMCKM_02735	COG0465	223541	7.29e-44	14.493	HflB	ATP-dependent Zn proteases	O	Posttranslational modification, protein turnover, chaperones
KCMCKM_02740	COG0784	223855	1.8e-25	38.843	CheY	CheY-like REC (receiver) domain, includes chemotaxis protein CheY and sporulation regulator Spo0F	T	Signal transduction mechanisms
KCMCKM_02745	COG0642	223715	2.24e-54	36.861	BaeS	Signal transduction histidine kinase	T	Signal transduction mechanisms
KCMCKM_02750	COG0642	223715	1.31e-57	38.489	BaeS	Signal transduction histidine kinase	T	Signal transduction mechanisms
KCMCKM_02755	COG2202	225112	6.89e-05	22.481	PAS	PAS domain	T	Signal transduction mechanisms
KCMCKM_02760	COG2197	225107	2.39e-66	37.447	CitB	DNA-binding response regulator, NarL/FixJ family, contains REC and HTH domains	T	Signal transduction mechanisms
KCMCKM_02765	COG4370	226807	0	51.843		Uncharacterized conserved protein	S	Function unknown
KCMCKM_02770	COG4775	227116	8.62e-123	28.78	BamA	Outer membrane protein assembly factor BamA	M	Cell wall/membrane/envelope biogenesis
KCMCKM_02775	COG0753	223824	0	57.968	KatE	Catalase	P	Inorganic ion transport and metabolism
KCMCKM_02780	COG0515	223589	8.31e-46	32.42	SPS1	Serine/threonine protein kinase	T	Signal transduction mechanisms
KCMCKM_02785	COG2956	225504	0.002	20	LapB	Lipopolysaccharide biosynthesis regulator YciM/LapB, contains six TPR domains and a C-terminal metal-binding domain	M	Cell wall/membrane/envelope biogenesis
KCMCKM_02790	COG0484	223560	3.6e-09	38.983	DnaJ	DnaJ-class molecular chaperone with C-terminal Zn finger domain	O	Posttranslational modification, protein turnover, chaperones
KCMCKM_02795	COG0576	223649	3.1e-18	23.502	GrpE	Molecular chaperone GrpE (heat shock protein HSP-70)	O	Posttranslational modification, protein turnover, chaperones
KCMCKM_02800	COG4194	226657	0.008	24.138		Uncharacterized membrane protein, DUF1648 family	S	Function unknown
KCMCKM_02805	COG1223	224144	6.99e-34	31.25		Predicted ATPase, AAA+ superfamily	R	General function prediction only
KCMCKM_02815	COG1247	224168	7.36e-58	39.394	MnaT	L-amino acid N-acyltransferase MnaT	E	Amino acid transport and metabolism
KCMCKM_02820	COG2264	225173	8.24e-66	30.96	PrmA	Ribosomal protein L11 methylase PrmA	J	Translation, ribosomal structure and biogenesis
KCMCKM_02825	COG0654	223727	1.41e-20	22.304	UbiH	2-polyprenyl-6-methoxyphenol hydroxylase and related FAD-dependent oxidoreductases	H	Coenzyme transport and metabolism
KCMCKM_02830	COG4123	226608	6.64e-09	23.333	TrmN6	tRNA1(Val) A37 N6-methylase TrmN6	J	Translation, ribosomal structure and biogenesis
KCMCKM_02835	COG1171	224092	4.99e-151	54.678	IlvA	Threonine deaminase	E	Amino acid transport and metabolism
KCMCKM_02840	COG0385	223462	1.66e-61	32.734	YfeH	Predicted Na+-dependent transporter YfeH	R	General function prediction only
KCMCKM_02845	COG0744	223815	0	47.69	MrcB	Penicillin-binding protein 1B/1F, peptidoglycan transglycosylase/transpeptidase	M	Cell wall/membrane/envelope biogenesis
KCMCKM_02850	COG2321	225203	1.98e-16	30.625	YpfJ	Predicted metalloprotease	R	General function prediction only
KCMCKM_02855	COG1352	224271	5.32e-91	37.313	CheR	Methylase of chemotaxis methyl-accepting proteins	T	Signal transduction mechanisms
KCMCKM_02860	COG2201	225111	1.08e-121	48.802	CheB	Chemotaxis response regulator CheB, contains REC and protein-glutamate methylesterase domains	T	Signal transduction mechanisms
KCMCKM_02865	COG0840	223910	6.35e-40	31.098	Tar	Methyl-accepting chemotaxis protein (MCP)	T	Signal transduction mechanisms
KCMCKM_02870	COG0835	223905	2.12e-37	38.849	CheW	Chemotaxis signal transduction protein CheW	T	Signal transduction mechanisms
KCMCKM_02875	COG0643	223716	2.05e-176	33.193	CheA	Chemotaxis protein histidine kinase CheA	T	Signal transduction mechanisms
KCMCKM_02880	COG3677	226202	2.49e-10	30.233	InsA	Transposase InsA	X	Mobilome: prophages, transposons
KCMCKM_02885	COG0784	223855	1.48e-27	35.537	CheY	CheY-like REC (receiver) domain, includes chemotaxis protein CheY and sporulation regulator Spo0F	T	Signal transduction mechanisms
KCMCKM_02890	COG1776	224690	2.16e-19	22.66	CheC	Phosphoaspartate phosphatase CheC, specific for CheY-P	T	Signal transduction mechanisms
KCMCKM_02895	COG0642	223715	1.14e-59	44.589	BaeS	Signal transduction histidine kinase	T	Signal transduction mechanisms
KCMCKM_02900	COG0654	223727	2.18e-47	28.212	UbiH	2-polyprenyl-6-methoxyphenol hydroxylase and related FAD-dependent oxidoreductases	H	Coenzyme transport and metabolism
KCMCKM_02915	COG2243	225152	7.17e-87	49.138	CobF	Precorrin-2 methylase	H	Coenzyme transport and metabolism
KCMCKM_02920	COG2082	224993	1.4e-82	52.062	CobH	Precorrin-8X methylmutase CbiC/CobH	H	Coenzyme transport and metabolism
KCMCKM_02925	COG0155	223233	8.62e-99	31.042	CysI	Sulfite reductase, beta subunit (hemoprotein)	P	Inorganic ion transport and metabolism
KCMCKM_02930	COG2242	225151	1.14e-82	46.524	CobL	Precorrin-6B methylase 2	H	Coenzyme transport and metabolism
KCMCKM_02935	COG4636	226983	4.9e-14	24	Uma2	Endonuclease, Uma2 family (restriction endonuclease fold)	R	General function prediction only
KCMCKM_02940	COG2099	225010	1.22e-90	44.444	CobK	Precorrin-6x reductase	H	Coenzyme transport and metabolism
KCMCKM_02945	COG5469	227756	6.93e-67	58.678		Predicted metal-binding protein	S	Function unknown
KCMCKM_02955	COG1357	224276	1.17e-35	38.222	YjbI	Uncharacterized conserved protein YjbI, contains pentapeptide repeats	S	Function unknown
KCMCKM_02970	COG1959	224870	2.28e-31	34.921	IscR	DNA-binding transcriptional regulator, IscR family	K	Transcription
KCMCKM_02975	COG1839	224752	5.68e-92	65.625		Adenosine/AMP kinase	F	Nucleotide transport and metabolism
KCMCKM_02980	COG5659	227946	4.91e-05	11	Srso17	SRSO17 transposase	X	Mobilome: prophages, transposons
KCMCKM_02985	COG5659	227946	1.96e-68	35.526	Srso17	SRSO17 transposase	X	Mobilome: prophages, transposons
KCMCKM_03005	COG1554	224471	0	44.709	ATH1	Kojibiose phosphorylase YcjT	G	Carbohydrate transport and metabolism
KCMCKM_03010	COG0438	223515	1.12e-17	18.578	RfaB	Glycosyltransferase involved in cell wall bisynthesis	M	Cell wall/membrane/envelope biogenesis
KCMCKM_03020	COG0561	223635	2.8e-71	32.593	Cof	Hydroxymethylpyrimidine pyrophosphatase and other HAD family phosphatases	H	Coenzyme transport and metabolism
KCMCKM_03025	COG0018	223097	3.25e-08	23.077	ArgS	Arginyl-tRNA synthetase	J	Translation, ribosomal structure and biogenesis
KCMCKM_03030	COG0664	223736	1.45e-28	22.422	Crp	cAMP-binding domain of CRP or a regulatory subunit of cAMP-dependent protein kinases	T	Signal transduction mechanisms
KCMCKM_03040	COG0226	223304	2.58e-08	33.654	PstS	ABC-type phosphate transport system, periplasmic component	P	Inorganic ion transport and metabolism
KCMCKM_03045	COG0226	223304	1.27e-43	29.651	PstS	ABC-type phosphate transport system, periplasmic component	P	Inorganic ion transport and metabolism
KCMCKM_03050	COG0515	223589	6.12e-46	28.165	SPS1	Serine/threonine protein kinase	T	Signal transduction mechanisms
KCMCKM_03055	COG0583	223656	2.05e-66	34.551	LysR	DNA-binding transcriptional regulator, LysR family	K	Transcription
KCMCKM_03060	COG4094	226579	1.24e-78	42.795		Uncharacterized membrane protein	S	Function unknown
KCMCKM_03065	COG3118	225660	1.07e-15	36.145	CnoX	Chaperedoxin CnoX, contains thioredoxin-like and TPR-like domains, YbbN/TrxSC family	O	Posttranslational modification, protein turnover, chaperones
KCMCKM_03070	COG1009	223941	0	40.576	NuoL	Membrane H+-translocase/NADH:ubiquinone oxidoreductase subunit 5 (chain L)/Multisubunit Na+/H+ antiporter, MnhA subunit	C	Energy production and conversion
KCMCKM_03075	COG1008	223940	0	50.988	NuoM	NADH:ubiquinone oxidoreductase subunit 4 (chain M)	C	Energy production and conversion
KCMCKM_03085	COG4636	226983	7.85e-15	26.108	Uma2	Endonuclease, Uma2 family (restriction endonuclease fold)	R	General function prediction only
KCMCKM_03110	COG1109	224034	1.24e-133	32.981	ManB	Phosphomannomutase	G	Carbohydrate transport and metabolism
KCMCKM_03120	COG1305	224224	1.81e-27	20.979	YebA	Transglutaminase-like enzyme, putative cysteine protease	O	Posttranslational modification, protein turnover, chaperones
KCMCKM_03130	COG0474	223550	0	44.398	MgtA	Magnesium-transporting ATPase (P-type)	P	Inorganic ion transport and metabolism
KCMCKM_03135	COG1195	224116	2.32e-135	42.857	RecF	Recombinational DNA repair ATPase RecF	L	Replication, recombination and repair
KCMCKM_03150	COG1285	224204	3.38e-43	43.357	SapB	Magnesium uptake protein YhiD/SapB, involved in acid resistance	P	Inorganic ion transport and metabolism
KCMCKM_03160	COG0574	223647	2.11e-131	26.445	PpsA	Phosphoenolpyruvate synthase/pyruvate phosphate dikinase	G	Carbohydrate transport and metabolism
KCMCKM_03175	COG4330	226780	1.4e-58	44.66		Uncharacterized membrane protein, DUF1361 domain	S	Function unknown
KCMCKM_03185	COG1122	224047	1.44e-73	39.485	EcfA2	Energy-coupling factor transporter ATP-binding protein EcfA2	P	Inorganic ion transport and metabolism
KCMCKM_03190	COG0619	223692	1.51e-13	26.5	EcfT	ECF-type transporter transmembrane protein EcfT	H	Coenzyme transport and metabolism
KCMCKM_03195	COG0310	223387	1.07e-45	39.524	CbiM	ABC-type Co2+ transport system, permease component	P	Inorganic ion transport and metabolism
KCMCKM_03205	COG2132	225043	1.61e-33	17.264	SufI	Multicopper oxidase with three cupredoxin domains (includes cell division protein FtsP and spore coat protein CotA)	D	Cell cycle control, cell division, chromosome partitioning
KCMCKM_03220	COG4269	226719	0.005	23.81	YjgN	Uncharacterized membrane protein YjgN, DUF898 family	S	Function unknown
KCMCKM_03225	COG3831	226352	1.01e-22	34.146	WGR	WGR domain, predicted DNA-binding domain in MolR	K	Transcription
KCMCKM_03230	COG2066	224977	3.17e-172	52.117	GlsA	Glutaminase	E	Amino acid transport and metabolism
KCMCKM_03235	COG0797	223868	2.73e-46	35.149	RlpA	Peptidoglycan lytic transglycosylase RlpA, contains C-terminal SPOR domain	M	Cell wall/membrane/envelope biogenesis
KCMCKM_03240	COG0414	223491	1.87e-142	51.475	PanC	Panthothenate synthetase	H	Coenzyme transport and metabolism
KCMCKM_03245	COG0605	223678	1.65e-102	51.471	SodA	Superoxide dismutase	P	Inorganic ion transport and metabolism
KCMCKM_03255	COG0457	223533	4.3e-16	22.36	TPR	Tetratricopeptide (TPR) repeat	R	General function prediction only
KCMCKM_03265	COG0513	223587	1.2e-159	42.888	SrmB	Superfamily II DNA and RNA helicase	L	Replication, recombination and repair
KCMCKM_03275	COG4636	226983	1.48e-26	21.429	Uma2	Endonuclease, Uma2 family (restriction endonuclease fold)	R	General function prediction only
KCMCKM_03285	COG1873	224785	2.12e-05	26.667	YlmC	Sporulation protein YlmC, YlmC/YmxH family, contains PRC-barrel domain	R	General function prediction only
KCMCKM_03290	COG1196	224117	0	33.086	Smc	Chromosome segregation ATPase Smc	D	Cell cycle control, cell division, chromosome partitioning
KCMCKM_03295	COG1649	224563	1.13e-110	34.414	YddW	Uncharacterized lipoprotein YddW, UPF0748 family	S	Function unknown
KCMCKM_03310	COG0697	223769	7.14e-15	24.437	RhaT	Permease of the drug/metabolite transporter (DMT) superfamily	G	Carbohydrate transport and metabolism
KCMCKM_03330	COG1020	223951	0	37.664	EntF	EntF, seryl-AMP synthase component of non-ribosomal peptide synthetase	Q	Secondary metabolites biosynthesis, transport and catabolism
KCMCKM_03335	COG0297	223374	0	37.751	GlgA	Glycogen synthase	G	Carbohydrate transport and metabolism
KCMCKM_03350	COG1132	224055	3.44e-98	28.13	MdlB	ABC-type multidrug transport system, ATPase and permease component	V	Defense mechanisms
KCMCKM_03355	COG1408	224326	6.89e-57	34.812	YaeI	Predicted phosphohydrolase, MPP superfamily	R	General function prediction only
KCMCKM_03370	COG1452	224369	4.68e-07	20.339	LptD	LPS assembly outer membrane protein LptD (organic solvent tolerance protein OstA)	M	Cell wall/membrane/envelope biogenesis
KCMCKM_03375	COG0642	223715	2.58e-55	30.742	BaeS	Signal transduction histidine kinase	T	Signal transduction mechanisms
KCMCKM_03380	COG3920	226434	4.79e-65	42.922		Two-component sensor histidine kinase, HisKA and HATPase domains	T	Signal transduction mechanisms
KCMCKM_03385	COG0778	223849	5.74e-09	19.802	NfnB	Nitroreductase	C	Energy production and conversion
KCMCKM_03395	COG1525	224442	3.56e-26	30.345	YncB	Endonuclease YncB, thermonuclease family	L	Replication, recombination and repair
KCMCKM_03400	COG0667	223739	1.15e-90	34.395	PdxI	Pyridoxal reductase PdxI or related oxidoreductase, aldo/keto reductase family	H	Coenzyme transport and metabolism
KCMCKM_03405	COG0059	223137	0	72.727	IlvC	Ketol-acid reductoisomerase	E	Amino acid transport and metabolism
KCMCKM_03415	COG5002	227335	3.13e-60	39.442	WalK	Sensor histidine kinase WalK	T	Signal transduction mechanisms
KCMCKM_03420	COG0745	223816	7.81e-26	29.73	OmpR	DNA-binding response regulator, OmpR family, contains REC and winged-helix (wHTH) domain	T	Signal transduction mechanisms
KCMCKM_03425	COG0745	223816	9e-79	45.415	OmpR	DNA-binding response regulator, OmpR family, contains REC and winged-helix (wHTH) domain	T	Signal transduction mechanisms
KCMCKM_03430	COG4636	226983	1.32e-15	25.616	Uma2	Endonuclease, Uma2 family (restriction endonuclease fold)	R	General function prediction only
KCMCKM_03465	COG4636	226983	1.81e-37	34.653	Uma2	Endonuclease, Uma2 family (restriction endonuclease fold)	R	General function prediction only
KCMCKM_03475	COG1357	224276	3.4e-32	48.259	YjbI	Uncharacterized conserved protein YjbI, contains pentapeptide repeats	S	Function unknown
KCMCKM_03485	COG1413	224331	1.21e-12	25.806	HEAT	HEAT repeat	R	General function prediction only
KCMCKM_03500	COG1413	224331	6.68e-25	30.603	HEAT	HEAT repeat	R	General function prediction only
KCMCKM_03505	COG4636	226983	6.63e-15	22.772	Uma2	Endonuclease, Uma2 family (restriction endonuclease fold)	R	General function prediction only
KCMCKM_03535	COG0596	223669	8.54e-49	29.965	MenH	2-succinyl-6-hydroxy-2,4-cyclohexadiene-1-carboxylate synthase MenH and related esterases, alpha/beta hydrolase fold	H	Coenzyme transport and metabolism
KCMCKM_03550	COG1413	224331	9.08e-31	32.463	HEAT	HEAT repeat	R	General function prediction only
KCMCKM_03555	COG1413	224331	1.76e-10	28.235	HEAT	HEAT repeat	R	General function prediction only
KCMCKM_03560	COG4995	227328	5.72e-66	30.476		Uncharacterized conserved protein, contains CHAT domain	S	Function unknown
KCMCKM_03580	COG2120	225031	1.15e-34	28.054	LmbE	N-acetylglucosaminyl deacetylase, LmbE family	G	Carbohydrate transport and metabolism
KCMCKM_03585	COG0438	223515	6.52e-47	31.579	RfaB	Glycosyltransferase involved in cell wall bisynthesis	M	Cell wall/membrane/envelope biogenesis
KCMCKM_03595	COG4995	227328	6.65e-147	52.257		Uncharacterized conserved protein, contains CHAT domain	S	Function unknown
KCMCKM_03600	COG3210	225751	1.3e-10	21.931	FhaB	Large exoprotein involved in heme utilization or adhesion	U	Intracellular trafficking, secretion, and vesicular transport
KCMCKM_03605	COG2931	225483	5.33e-10	34.752		Ca2+-binding protein, RTX toxin-related	Q	Secondary metabolites biosynthesis, transport and catabolism
KCMCKM_03630	COG4638	226985	1.36e-40	21.429	HcaE	Phenylpropionate dioxygenase or related ring-hydroxylating dioxygenase, large terminal subunit	P	Inorganic ion transport and metabolism
KCMCKM_03645	COG0659	223732	6.17e-156	43.364	SUL1	Sulfate permease or related transporter, MFS superfamily	P	Inorganic ion transport and metabolism
KCMCKM_03650	COG4638	226985	1.19e-49	24.471	HcaE	Phenylpropionate dioxygenase or related ring-hydroxylating dioxygenase, large terminal subunit	P	Inorganic ion transport and metabolism
KCMCKM_03680	COG1879	224791	5.9e-67	39.161	RbsB	ABC-type sugar transport system, periplasmic component, contains N-terminal xre family HTH domain	G	Carbohydrate transport and metabolism
KCMCKM_03685	COG1879	224791	4.68e-66	37.413	RbsB	ABC-type sugar transport system, periplasmic component, contains N-terminal xre family HTH domain	G	Carbohydrate transport and metabolism
KCMCKM_03690	COG1129	224053	0	54.183	MglA	ABC-type sugar transport system, ATPase component	G	Carbohydrate transport and metabolism
KCMCKM_03695	COG4158	226633	3.5e-109	65.957		Predicted ABC-type sugar transport system, permease component	R	General function prediction only
KCMCKM_03705	COG2814	225371	4.9e-09	26.437	AraJ	Predicted arabinose efflux permease AraJ, MFS family	G	Carbohydrate transport and metabolism
KCMCKM_03710	COG2017	224928	2.05e-88	35.965	GalM	Galactose mutarotase or related enzyme	G	Carbohydrate transport and metabolism
KCMCKM_03715	COG4638	226985	7.71e-55	27.221	HcaE	Phenylpropionate dioxygenase or related ring-hydroxylating dioxygenase, large terminal subunit	P	Inorganic ion transport and metabolism
KCMCKM_03720	COG0633	223706	2.12e-14	27.273	Fdx	Ferredoxin	C	Energy production and conversion
KCMCKM_03730	COG0381	223458	8.25e-166	53.243	WecB	UDP-N-acetylglucosamine 2-epimerase	M	Cell wall/membrane/envelope biogenesis
KCMCKM_03740	COG2805	225364	0	54.108	PilT	Type IV pilus assembly protein PilT, pilus retraction ATPase	N	Cell motility
KCMCKM_03755	COG0178	223256	0	64.346	UvrA	Excinuclease UvrABC ATPase subunit	L	Replication, recombination and repair
KCMCKM_03760	COG0642	223715	8.17e-59	38.235	BaeS	Signal transduction histidine kinase	T	Signal transduction mechanisms
KCMCKM_03765	COG4636	226983	0.001	18	Uma2	Endonuclease, Uma2 family (restriction endonuclease fold)	R	General function prediction only
KCMCKM_03770	COG0034	223112	0	55.508	PurF	Glutamine phosphoribosylpyrophosphate amidotransferase	F	Nucleotide transport and metabolism
KCMCKM_03775	COG0046	223124	0	45.058	PurL1	Phosphoribosylformylglycinamidine (FGAM) synthase, synthetase domain	F	Nucleotide transport and metabolism
KCMCKM_03785	COG3654	226180	1.39e-26	40	Doc	Prophage maintenance system killer protein	X	Mobilome: prophages, transposons
KCMCKM_03805	COG2265	225174	8.72e-173	42.955	TrmA	tRNA/tmRNA/rRNA uracil-C5-methylase, TrmA/RlmC/RlmD family	J	Translation, ribosomal structure and biogenesis
KCMCKM_03810	COG2172	225083	1.03e-31	26.429	RsbW	Anti-sigma regulatory factor (Ser/Thr protein kinase)	T	Signal transduction mechanisms
KCMCKM_03825	COG0017	223096	0	45.923	AsnS	Aspartyl/asparaginyl-tRNA synthetase	J	Translation, ribosomal structure and biogenesis
KCMCKM_03830	COG0835	223905	4.58e-25	27.152	CheW	Chemotaxis signal transduction protein CheW	T	Signal transduction mechanisms
KCMCKM_03835	COG1352	224271	1.57e-73	32.95	CheR	Methylase of chemotaxis methyl-accepting proteins	T	Signal transduction mechanisms
KCMCKM_03840	COG0840	223910	1.59e-54	25.245	Tar	Methyl-accepting chemotaxis protein (MCP)	T	Signal transduction mechanisms
KCMCKM_03845	COG0840	223910	1.05e-52	26.764	Tar	Methyl-accepting chemotaxis protein (MCP)	T	Signal transduction mechanisms
KCMCKM_03850	COG0835	223905	1.27e-20	23.377	CheW	Chemotaxis signal transduction protein CheW	T	Signal transduction mechanisms
KCMCKM_03855	COG0643	223716	1.22e-146	28.914	CheA	Chemotaxis protein histidine kinase CheA	T	Signal transduction mechanisms
KCMCKM_03860	COG2201	225111	2.83e-105	35.965	CheB	Chemotaxis response regulator CheB, contains REC and protein-glutamate methylesterase domains	T	Signal transduction mechanisms
KCMCKM_03865	COG4191	226654	2.72e-40	28.467		Signal transduction histidine kinase regulating C4-dicarboxylate transport system	T	Signal transduction mechanisms
KCMCKM_03870	COG2197	225107	6.04e-58	36.667	CitB	DNA-binding response regulator, NarL/FixJ family, contains REC and HTH domains	T	Signal transduction mechanisms
KCMCKM_03875	COG3411	225945	1.02e-20	46.774		2Fe-2S ferredoxin	C	Energy production and conversion
KCMCKM_03880	COG0234	223312	2.34e-44	62.366	GroES	Co-chaperonin GroES (HSP10)	O	Posttranslational modification, protein turnover, chaperones
KCMCKM_03885	COG0459	223535	0	46.593	GroEL	Chaperonin GroEL (HSP60 family)	O	Posttranslational modification, protein turnover, chaperones
KCMCKM_03890	COG5464	227751	9.67e-23	10.14	RpnC	Recombination-promoting DNA endonuclease RpnC/YadD	L	Replication, recombination and repair
KCMCKM_03900	COG0829	223899	6.49e-106	43.911	UreH	Urease accessory protein UreH	O	Posttranslational modification, protein turnover, chaperones
KCMCKM_03905	COG0831	223901	2.62e-70	86	UreA	Urease gamma subunit	E	Amino acid transport and metabolism
KCMCKM_03910	COG0832	223902	7.66e-66	78.218	UreB	Urease beta subunit	E	Amino acid transport and metabolism
KCMCKM_03925	COG0804	223875	0	77.368	UreC	Urease alpha subunit	E	Amino acid transport and metabolism
KCMCKM_03935	COG2327	225208	7.62e-113	35.509	WcaK	Polysaccharide pyruvyl transferase family protein WcaK (colanic acid biosynthesis)	M	Cell wall/membrane/envelope biogenesis
KCMCKM_03950	COG0106	223184	2.35e-119	54.393	HisA	Phosphoribosylformimino-5-aminoimidazole carboxamide ribonucleotide (ProFAR) isomerase	E	Amino acid transport and metabolism
KCMCKM_03970	COG1196	224117	1.04e-05	21.429	Smc	Chromosome segregation ATPase Smc	D	Cell cycle control, cell division, chromosome partitioning
KCMCKM_03975	COG1196	224117	0.0001	21.106	Smc	Chromosome segregation ATPase Smc	D	Cell cycle control, cell division, chromosome partitioning
KCMCKM_03980	COG0745	223816	4.88e-101	53.448	OmpR	DNA-binding response regulator, OmpR family, contains REC and winged-helix (wHTH) domain	T	Signal transduction mechanisms
KCMCKM_03985	COG0642	223715	3.45e-47	26.59	BaeS	Signal transduction histidine kinase	T	Signal transduction mechanisms
KCMCKM_03990	COG0704	223776	3.14e-48	35.377	PhoU	Phosphate uptake regulator PhoU	P	Inorganic ion transport and metabolism
KCMCKM_04000	COG0664	223736	1.8e-34	31.088	Crp	cAMP-binding domain of CRP or a regulatory subunit of cAMP-dependent protein kinases	T	Signal transduction mechanisms
KCMCKM_04005	COG3696	226220	0.008	38.462	CusA	Cu/Ag efflux pump CusA	P	Inorganic ion transport and metabolism
KCMCKM_04020	COG2246	225155	1.48e-33	39.706	GtrA	Putative flippase GtrA (transmembrane translocase of bactoprenol-linked glucose)	I	Lipid transport and metabolism
KCMCKM_04025	COG1807	224720	2.69e-07	25	ArnT	PMT family glycosyltransferase ArnT/Agl22, involved in glycosylation of proteins and lipid IVA	M	Cell wall/membrane/envelope biogenesis
KCMCKM_04030	COG1060	223988	2.33e-149	42.593	ThiH	2-iminoacetate synthase ThiH/Menaquinone biosynthesis enzymes MqnC and MqnE	H	Coenzyme transport and metabolism
KCMCKM_04040	COG1649	224563	2.91e-12	26.623	YddW	Uncharacterized lipoprotein YddW, UPF0748 family	S	Function unknown
KCMCKM_04045	COG0749	223820	0	49.519	PolA	DNA polymerase I, 3'-5' exonuclease and polymerase domains	L	Replication, recombination and repair
KCMCKM_04050	COG1744	224658	2.12e-57	28.916	Med	Lipoprotein Med, regulator of KinD/Spo0A, PBP1-ABC superfamily, includes NupN	T	Signal transduction mechanisms
KCMCKM_04055	COG0642	223715	6.16e-47	30.909	BaeS	Signal transduction histidine kinase	T	Signal transduction mechanisms
KCMCKM_04060	COG0204	223282	1.84e-23	21.849	PlsC	1-acyl-sn-glycerol-3-phosphate acyltransferase	I	Lipid transport and metabolism
KCMCKM_04065	COG1181	224102	2.54e-127	42.651	DdlA	D-alanine-D-alanine ligase or related ATP-grasp enzyme	M	Cell wall/membrane/envelope biogenesis
KCMCKM_04095	COG2963	225511	0.008	18.75	InsE	Transposase InsE and inactivated derivatives	X	Mobilome: prophages, transposons
KCMCKM_04100	COG1324	224243	8.71e-39	44.231	CutA1	Divalent cation tolerance protein CutA	P	Inorganic ion transport and metabolism
KCMCKM_04105	COG1397	224315	7.01e-107	37.695	DraG	ADP-ribosylglycohydrolase	O	Posttranslational modification, protein turnover, chaperones
KCMCKM_04120	COG0155	223233	0	36.806	CysI	Sulfite reductase, beta subunit (hemoprotein)	P	Inorganic ion transport and metabolism
KCMCKM_04125	COG1385	224303	1.26e-70	35.366	RsmE	16S rRNA U1498 N3-methylase RsmE	J	Translation, ribosomal structure and biogenesis
KCMCKM_04130	COG4783	227122	0.000331	23.438	BepA	Outer membrane protein chaperone/metalloprotease BepA/YfgC, contains M48 and TPR domains	M	Cell wall/membrane/envelope biogenesis
KCMCKM_04140	COG1075	224001	4.86e-38	27.016	EstA	Triacylglycerol esterase/lipase EstA, alpha/beta hydrolase fold	I	Lipid transport and metabolism
KCMCKM_04145	COG3565	226095	7.62e-45	39.416		Predicted dioxygenase of extradiol dioxygenase family	R	General function prediction only
KCMCKM_04150	COG1836	224749	1.93e-75	39.608		Cytidylyltransferase family enzyme	R	General function prediction only
KCMCKM_04155	COG0760	223831	5.73e-11	14.683	SurA	Peptidyl-prolyl isomerase, parvulin family	O	Posttranslational modification, protein turnover, chaperones
KCMCKM_04160	COG2274	225183	0	48.184	SunT	ABC-type bacteriocin/lantibiotic exporters, contain an N-terminal double-glycine peptidase domain	V	Defense mechanisms
KCMCKM_04165	COG5464	227751	1.94e-21	16.263	RpnC	Recombination-promoting DNA endonuclease RpnC/YadD	L	Replication, recombination and repair
KCMCKM_04170	COG1357	224276	8.17e-19	25.137	YjbI	Uncharacterized conserved protein YjbI, contains pentapeptide repeats	S	Function unknown
KCMCKM_04180	COG0222	223300	1.34e-35	58.462	RplL	Ribosomal protein L7/L12	J	Translation, ribosomal structure and biogenesis
KCMCKM_04185	COG0244	223322	6.32e-50	39.535	RplJ	Ribosomal protein L10	J	Translation, ribosomal structure and biogenesis
KCMCKM_04190	COG0081	223159	1.62e-107	55.066	RplA	Ribosomal protein L1	J	Translation, ribosomal structure and biogenesis
KCMCKM_04195	COG0080	223158	2.89e-78	68.116	RplK	Ribosomal protein L11	J	Translation, ribosomal structure and biogenesis
KCMCKM_04200	COG0250	223328	8.42e-60	42.473	NusG	Transcription termination/antitermination protein NusG	K	Transcription
KCMCKM_04205	COG0690	223762	8.43e-16	35.484	SecE	Preprotein translocase subunit SecE	U	Intracellular trafficking, secretion, and vesicular transport
KCMCKM_04215	COG0335	223412	1.96e-53	64.865	RplS	Ribosomal protein L19	J	Translation, ribosomal structure and biogenesis
KCMCKM_04225	COG0463	223539	5.51e-25	38.679	WcaA	Glycosyltransferase involved in cell wall bisynthesis	M	Cell wall/membrane/envelope biogenesis
KCMCKM_04230	COG0841	223911	0	30.937	AcrB	Multidrug efflux pump subunit AcrB	V	Defense mechanisms
KCMCKM_04235	COG1566	224482	3.23e-28	26.506	EmrA	Multidrug resistance efflux pump EmrA	V	Defense mechanisms
KCMCKM_04245	COG0724	223796	2.06e-27	50	RRM	RNA recognition motif (RRM) domain	J	Translation, ribosomal structure and biogenesis
KCMCKM_04255	COG0426	223503	0	48.849	NorV	Flavorubredoxin	C	Energy production and conversion
KCMCKM_04260	COG0426	223503	0	44.898	NorV	Flavorubredoxin	C	Energy production and conversion
KCMCKM_04265	COG1521	224438	4.83e-57	25.271	CoaX	Pantothenate kinase type III	H	Coenzyme transport and metabolism
KCMCKM_04270	COG0569	223643	1.08e-61	28.509	TrkA	Trk/Ktr K+ transport system regulatory component TrkA/KtrA/KtrC, RCK domain	P	Inorganic ion transport and metabolism
KCMCKM_04280	COG0025	223104	1.96e-69	35.012	NhaP	NhaP-type Na+/H+ or K+/H+ antiporter	P	Inorganic ion transport and metabolism
KCMCKM_04285	COG0596	223669	1.51e-34	26.374	MenH	2-succinyl-6-hydroxy-2,4-cyclohexadiene-1-carboxylate synthase MenH and related esterases, alpha/beta hydrolase fold	H	Coenzyme transport and metabolism
KCMCKM_04290	COG1051	223979	3.14e-35	31.944	YjhB	ADP-ribose pyrophosphatase YjhB, NUDIX family	F	Nucleotide transport and metabolism
KCMCKM_04300	COG0165	223243	0	58.17	ArgH	Argininosuccinate lyase	E	Amino acid transport and metabolism
KCMCKM_04310	COG1691	224605	2.15e-136	61.417		NCAIR mutase (PurE)-related protein	F	Nucleotide transport and metabolism
KCMCKM_04315	COG0747	223818	1.9e-106	28.403	DdpA	ABC-type transport system, periplasmic component	E	Amino acid transport and metabolism
KCMCKM_04320	COG0245	223323	1.63e-86	58.228	IspF	2C-methyl-D-erythritol 2,4-cyclodiphosphate synthase	I	Lipid transport and metabolism
KCMCKM_04325	COG0336	223413	4.18e-136	55.263	TrmD	tRNA G37 N-methylase TrmD	J	Translation, ribosomal structure and biogenesis
KCMCKM_04330	COG4242	226693	1.81e-167	62.414	CphB	Cyanophycinase and related exopeptidases	Q	Secondary metabolites biosynthesis, transport and catabolism
KCMCKM_04335	COG0769	223840	2.88e-64	27.273	MurE	UDP-N-acetylmuramyl tripeptide synthase	M	Cell wall/membrane/envelope biogenesis
KCMCKM_04340	COG1826	224739	9.53e-08	40.541	TatA	Twin-arginine protein secretion pathway components TatA and TatB	U	Intracellular trafficking, secretion, and vesicular transport
KCMCKM_04345	COG0515	223589	2.36e-37	26.752	SPS1	Serine/threonine protein kinase	T	Signal transduction mechanisms
KCMCKM_04350	COG2242	225151	1.61e-82	48.421	CobL	Precorrin-6B methylase 2	H	Coenzyme transport and metabolism
KCMCKM_04355	COG0575	223648	2.47e-54	31.507	CdsA	CDP-diglyceride synthetase	I	Lipid transport and metabolism
KCMCKM_04365	COG1187	224108	2.15e-101	44.048	RsuA	Pseudouridylate synthase RsuA, specific for 16S rRNA U516 and 23S rRNA U2605	J	Translation, ribosomal structure and biogenesis
KCMCKM_04370	COG1426	224343	1.58e-37	25.106	RodZ	Cytoskeletal protein RodZ, contains Xre-like HTH and DUF4115 domains	D	Cell cycle control, cell division, chromosome partitioning
KCMCKM_04375	COG1640	224555	0	41.634	MalQ	4-alpha-glucanotransferase	G	Carbohydrate transport and metabolism
KCMCKM_04385	COG1051	223979	2.44e-41	38.889	YjhB	ADP-ribose pyrophosphatase YjhB, NUDIX family	F	Nucleotide transport and metabolism
KCMCKM_04390	COG0251	223329	4.34e-52	51.163	RidA	Enamine deaminase RidA, house cleaning of reactive enamine intermediates, YjgF/YER057c/UK114 family	V	Defense mechanisms
KCMCKM_04400	COG3210	225751	5.12e-14	33.503	FhaB	Large exoprotein involved in heme utilization or adhesion	U	Intracellular trafficking, secretion, and vesicular transport
KCMCKM_04410	COG0664	223736	6.77e-05	28.205	Crp	cAMP-binding domain of CRP or a regulatory subunit of cAMP-dependent protein kinases	T	Signal transduction mechanisms
KCMCKM_04415	COG1028	223959	8.34e-65	42.629	FabG	NAD(P)-dependent dehydrogenase, short-chain alcohol dehydrogenase family	I	Lipid transport and metabolism
KCMCKM_04425	COG0176	223254	3.02e-16	35.211	TalA	Transaldolase/fructose-6-phosphate aldolase	G	Carbohydrate transport and metabolism
KCMCKM_04435	COG2520	225318	2.37e-13	27.132	Trm5	tRNA G37 N-methylase Trm5	J	Translation, ribosomal structure and biogenesis
KCMCKM_04440	COG1917	224829	6.14e-14	28.235	QdoI	Cupin domain protein related to quercetin dioxygenase	R	General function prediction only
KCMCKM_04450	COG3256	225795	1.06e-27	48.052	NorB	Nitric oxide reductase large subunit	P	Inorganic ion transport and metabolism
KCMCKM_04455	COG3256	225795	2.73e-52	47.594	NorB	Nitric oxide reductase large subunit	P	Inorganic ion transport and metabolism
KCMCKM_04460	COG0846	223915	2.14e-13	50	SIR2	NAD-dependent protein deacetylase, SIR2 family	O	Posttranslational modification, protein turnover, chaperones
KCMCKM_04470	COG0460	223536	5.15e-127	47.883	ThrA	Homoserine dehydrogenase	E	Amino acid transport and metabolism
KCMCKM_04475	COG0369	223446	9.54e-90	24.048	CysJ	Flavoprotein (flavin reductase) subunit CysJ of sulfite and N-hydroxylaminopurine reductases	F	Nucleotide transport and metabolism
KCMCKM_04480	COG0572	223645	2.37e-85	33.486	Udk	Uridine kinase	F	Nucleotide transport and metabolism
KCMCKM_04485	COG0192	223270	0	63.504	MetK	S-adenosylmethionine synthetase	H	Coenzyme transport and metabolism
KCMCKM_04495	COG0467	223543	1.64e-61	39.922	RAD55	RecA-superfamily ATPase, KaiC/GvpD/RAD55 family	T	Signal transduction mechanisms
KCMCKM_04510	COG3920	226434	1.21e-63	40.359		Two-component sensor histidine kinase, HisKA and HATPase domains	T	Signal transduction mechanisms
KCMCKM_04525	COG2755	225353	2.55e-26	26.136	TesA	Lysophospholipase L1 or related esterase. Includes spore coat protein LipC/YcsK	D	Cell cycle control, cell division, chromosome partitioning
KCMCKM_04530	COG0761	223832	1.25e-111	29.565	IspH	4-Hydroxy-3-methylbut-2-enyl diphosphate reductase IspH	I	Lipid transport and metabolism
KCMCKM_04540	COG0596	223669	4.72e-47	29.682	MenH	2-succinyl-6-hydroxy-2,4-cyclohexadiene-1-carboxylate synthase MenH and related esterases, alpha/beta hydrolase fold	H	Coenzyme transport and metabolism
KCMCKM_04545	COG2814	225371	1.77e-43	25.831	AraJ	Predicted arabinose efflux permease AraJ, MFS family	G	Carbohydrate transport and metabolism
KCMCKM_04550	COG4636	226983	4.53e-10	23.445	Uma2	Endonuclease, Uma2 family (restriction endonuclease fold)	R	General function prediction only
KCMCKM_04560	COG3668	226194	2.01e-17	32.653	ParE	Plasmid stabilization system protein ParE	X	Mobilome: prophages, transposons
KCMCKM_04565	COG3063	225605	1.75e-06	16.667	PilF	Type IV pilus assembly protein PilF/PilW	N	Cell motility
KCMCKM_04570	COG1067	223994	0.005	25.316	LonB	Predicted ATP-dependent protease	O	Posttranslational modification, protein turnover, chaperones
KCMCKM_04575	COG4638	226985	4.61e-47	23.398	HcaE	Phenylpropionate dioxygenase or related ring-hydroxylating dioxygenase, large terminal subunit	P	Inorganic ion transport and metabolism
KCMCKM_04580	COG1463	224380	7.37e-39	21.067	MlaD	Periplasmic subunit MlaD of the ABC-type intermembrane phospholipid transporter Mla	M	Cell wall/membrane/envelope biogenesis
KCMCKM_04585	COG1127	224052	1.92e-127	50	MlaF	ATPase subunit MlaF of the ABC-type intermembrane phospholipid transporter Mla	M	Cell wall/membrane/envelope biogenesis
KCMCKM_04590	COG1233	224154	2.78e-85	28.77		Phytoene dehydrogenase-related protein	Q	Secondary metabolites biosynthesis, transport and catabolism
KCMCKM_04600	COG0760	223831	2.78e-18	17.073	SurA	Peptidyl-prolyl isomerase, parvulin family	O	Posttranslational modification, protein turnover, chaperones
KCMCKM_04605	COG2010	224921	5.44e-09	23.232	CccA	Cytochrome c, mono- and diheme variants	C	Energy production and conversion
KCMCKM_04610	COG5002	227335	1.25e-66	30.549	WalK	Sensor histidine kinase WalK	T	Signal transduction mechanisms
KCMCKM_04615	COG0151	223229	0	53.774	PurD	Phosphoribosylamine-glycine ligase	F	Nucleotide transport and metabolism
KCMCKM_04620	COG4636	226983	7.22e-06	25.424	Uma2	Endonuclease, Uma2 family (restriction endonuclease fold)	R	General function prediction only
KCMCKM_04625	COG2319	225201	3.77e-46	43.434	WD40	WD40 repeat	R	General function prediction only
KCMCKM_04645	COG0546	223620	4.56e-37	26.484	Gph	Phosphoglycolate phosphatase, HAD superfamily	C	Energy production and conversion
KCMCKM_04655	COG0745	223816	2.65e-90	46.018	OmpR	DNA-binding response regulator, OmpR family, contains REC and winged-helix (wHTH) domain	T	Signal transduction mechanisms
KCMCKM_04665	COG2814	225371	1.52e-11	20.461	AraJ	Predicted arabinose efflux permease AraJ, MFS family	G	Carbohydrate transport and metabolism
KCMCKM_04670	COG3696	226220	0.003	40.385	CusA	Cu/Ag efflux pump CusA	P	Inorganic ion transport and metabolism
KCMCKM_04675	COG0139	223217	2.65e-64	61.165	HisI1	Phosphoribosyl-AMP cyclohydrolase	E	Amino acid transport and metabolism
KCMCKM_04680	COG4572	226938	3.54e-18	38.806	ChaB	Cation transport regulator ChaB	P	Inorganic ion transport and metabolism
KCMCKM_04685	COG0001	223080	0	63.592	HemL	Glutamate-1-semialdehyde aminotransferase	H	Coenzyme transport and metabolism
KCMCKM_04690	COG0515	223589	1.87e-56	27.389	SPS1	Serine/threonine protein kinase	T	Signal transduction mechanisms
KCMCKM_04695	COG1716	224630	8.02e-19	26.415	FHA	Forkhead associated (FHA) domain, binds pSer, pThr, pTyr	T	Signal transduction mechanisms
KCMCKM_04700	COG0468	223544	3.66e-114	60.14	RecA	RecA/RadA recombinase	L	Replication, recombination and repair
KCMCKM_04710	COG0644	223717	8.72e-74	29.854	FixC	Dehydrogenase (flavoprotein)	C	Energy production and conversion
KCMCKM_04715	COG0759	223830	0.000766	27.778	YidD	Membrane-anchored protein YidD, putatitve component of membrane protein insertase Oxa1/YidC/SpoIIIJ	M	Cell wall/membrane/envelope biogenesis
KCMCKM_04720	COG1118	224043	3.97e-160	56.571	CysA	ABC-type sulfate/molybdate transport systems, ATPase component	P	Inorganic ion transport and metabolism
KCMCKM_04725	COG0642	223715	2.84e-46	26.689	BaeS	Signal transduction histidine kinase	T	Signal transduction mechanisms
KCMCKM_04730	COG1215	224136	3.97e-34	21.656	BcsA	Glycosyltransferase, catalytic subunit of cellulose synthase and poly-beta-1,6-N-acetylglucosamine synthase	N	Cell motility
KCMCKM_04735	COG4615	226968	3.12e-140	37.127	PvdE	ABC-type siderophore export system, fused ATPase and permease components	P	Inorganic ion transport and metabolism
KCMCKM_04750	COG0561	223635	2.61e-37	24.254	Cof	Hydroxymethylpyrimidine pyrophosphatase and other HAD family phosphatases	H	Coenzyme transport and metabolism
KCMCKM_04755	COG2898	225451	0.007	23.704	MprF2	Lysylphosphatidylglycerol synthetase MprF, lysyl-tRNA-binding C-terminal domain	I	Lipid transport and metabolism
KCMCKM_04770	COG2821	225377	1.8e-122	36.826	MltA	Membrane-bound lytic murein transglycosylase	M	Cell wall/membrane/envelope biogenesis
KCMCKM_04780	COG1896	224808	4.49e-22	30.137	YfbR	5'-deoxynucleotidase YfbR and related HD superfamily hydrolases	F	Nucleotide transport and metabolism
KCMCKM_04785	COG0095	223173	3.19e-48	29.317	LplA	Lipoate-protein ligase A	H	Coenzyme transport and metabolism
KCMCKM_04805	COG3678	226203	0.000557	20.619	CpxP	Periplasmic chaperone Spy, Spy/CpxP family	O	Posttranslational modification, protein turnover, chaperones
KCMCKM_04820	COG3839	226359	9.02e-169	45.602	MalK	ABC-type sugar transport system, ATPase component MalK	G	Carbohydrate transport and metabolism
KCMCKM_04825	COG0654	223727	3.25e-57	24.219	UbiH	2-polyprenyl-6-methoxyphenol hydroxylase and related FAD-dependent oxidoreductases	H	Coenzyme transport and metabolism
KCMCKM_04830	COG0629	223702	3.23e-22	20.37	Ssb	Single-stranded DNA-binding protein	L	Replication, recombination and repair
KCMCKM_04835	COG1123	224048	0	49.191	GsiA	ABC-type glutathione transport system ATPase component, contains duplicated ATPase domain	O	Posttranslational modification, protein turnover, chaperones
KCMCKM_04840	COG0642	223715	5.04e-55	33.828	BaeS	Signal transduction histidine kinase	T	Signal transduction mechanisms
KCMCKM_04855	COG0275	223352	2.3e-144	50	RmsH	16S rRNA C1402 N4-methylase RsmH	J	Translation, ribosomal structure and biogenesis
KCMCKM_04860	COG0367	223444	4.54e-60	26.132	AsnB	Asparagine synthetase B (glutamine-hydrolyzing)	E	Amino acid transport and metabolism
KCMCKM_04875	COG4252	226703	1.18e-123	42.228	CHASE2	Extracytoplasmic sensor domain CHASE2 (specificity unknown)	T	Signal transduction mechanisms
KCMCKM_04885	COG3766	226289	4.81e-06	24.219	YjfL	Uncharacterized membrane protein YjfL, UPF0719 family	S	Function unknown
KCMCKM_04890	COG2348	225224	2.28e-31	21.266	FmhB	Lipid II:glycine glycyltransferase (Peptidoglycan interpeptide bridge formation enzyme)	M	Cell wall/membrane/envelope biogenesis
KCMCKM_04895	COG4262	226713	2.43e-45	33.712		Predicted spermidine synthase with an N-terminal membrane domain	R	General function prediction only
KCMCKM_04910	COG0642	223715	1.69e-19	26.471	BaeS	Signal transduction histidine kinase	T	Signal transduction mechanisms
KCMCKM_04915	COG0674	223746	5.52e-122	40.155	PorA	Pyruvate:ferredoxin oxidoreductase or related 2-oxoacid:ferredoxin oxidoreductase, alpha subunit	C	Energy production and conversion
KCMCKM_04920	COG4995	227328	0.000108	23.226		Uncharacterized conserved protein, contains CHAT domain	S	Function unknown
KCMCKM_04985	COG1404	224322	4.4e-62	26.916	AprE	Serine protease, subtilisin family	O	Posttranslational modification, protein turnover, chaperones
KCMCKM_04995	COG0351	223428	9.61e-109	53.962	ThiD	Hydroxymethylpyrimidine/phosphomethylpyrimidine kinase	H	Coenzyme transport and metabolism
KCMCKM_05005	COG0347	223424	1.6e-54	67.857	GlnK	Nitrogen regulatory protein PII	T	Signal transduction mechanisms
KCMCKM_05010	COG0127	223205	7.75e-91	47.917	RdgB	Inosine/xanthosine triphosphate pyrophosphatase, all-alpha NTP-PPase family	F	Nucleotide transport and metabolism
KCMCKM_05015	COG1109	224034	3.56e-118	32.305	ManB	Phosphomannomutase	G	Carbohydrate transport and metabolism
KCMCKM_05030	COG0586	223659	2.1e-46	36.869	DedA	Membrane integrity protein DedA, putative transporter, DedA/Tvp38 family	M	Cell wall/membrane/envelope biogenesis
KCMCKM_05035	COG0673	223745	4.13e-67	31.195	MviM	Predicted dehydrogenase	R	General function prediction only
KCMCKM_05040	COG0603	223676	1.33e-106	54.185	QueC	7-cyano-7-deazaguanine synthase (queuosine biosynthesis)	J	Translation, ribosomal structure and biogenesis
KCMCKM_05045	COG1253	224173	1.98e-130	38.353	TlyC	Hemolysin-related protein, contains CBS domains, UPF0053 family	R	General function prediction only
KCMCKM_05065	COG0461	223537	7.33e-58	34.637	PyrE	Orotate phosphoribosyltransferase	F	Nucleotide transport and metabolism
KCMCKM_05070	COG1104	224029	8.12e-177	51.302	NifS	Cysteine desulfurase/Cysteine sulfinate desulfinase IscS or related enzyme, NifS family	E	Amino acid transport and metabolism
KCMCKM_05085	COG0520	223594	7e-121	34.979	CsdA	Selenocysteine lyase/Cysteine desulfurase	E	Amino acid transport and metabolism
KCMCKM_05090	COG4360	226803	1.68e-123	48.867	APA2	ATP adenylyltransferase (5',5'''-P-1,P-4-tetraphosphate phosphorylase II)	F	Nucleotide transport and metabolism
KCMCKM_05120	COG3335	225872	6.81e-06	26.364		Transposase	X	Mobilome: prophages, transposons
KCMCKM_05125	COG0300	223377	2.64e-62	31.154	YqjQ	Short-chain dehydrogenase	R	General function prediction only
KCMCKM_05155	COG0824	223894	2.58e-38	41.353	FadM	Acyl-CoA thioesterase FadM	I	Lipid transport and metabolism
KCMCKM_05165	COG0566	223640	6.32e-84	35.769	SpoU	tRNA G18 (ribose-2'-O)-methylase SpoU	J	Translation, ribosomal structure and biogenesis
KCMCKM_05175	COG0766	223837	0	60.341	MurA	UDP-N-acetylglucosamine enolpyruvyl transferase	M	Cell wall/membrane/envelope biogenesis
KCMCKM_05180	COG0501	223575	4.77e-32	22.569	HtpX	Zn-dependent protease with chaperone function	O	Posttranslational modification, protein turnover, chaperones
KCMCKM_05185	COG1304	224223	1.27e-131	46.064	LldD	FMN-dependent dehydrogenase, includes L-lactate dehydrogenase and type II isopentenyl diphosphate isomerase	C	Energy production and conversion
KCMCKM_05200	COG1922	224833	2.65e-65	33.198	WecG	UDP-N-acetyl-D-mannosaminuronic acid transferase, WecB/TagA/CpsF family	M	Cell wall/membrane/envelope biogenesis
KCMCKM_05205	COG1682	224596	2.31e-54	27.82	TagG	ABC-type polysaccharide/teichoic acid/polyol phosphate export permease	G	Carbohydrate transport and metabolism
KCMCKM_05210	COG1134	224057	6.97e-113	50.988	TagH	ABC-type polysaccharide/polyol phosphate transport system, ATPase component	G	Carbohydrate transport and metabolism
KCMCKM_05215	COG2226	225136	3.09e-12	21.39	UbiE	Ubiquinone/menaquinone biosynthesis C-methylase UbiE/MenG	H	Coenzyme transport and metabolism
KCMCKM_05220	COG0438	223515	9.82e-21	17.598	RfaB	Glycosyltransferase involved in cell wall bisynthesis	M	Cell wall/membrane/envelope biogenesis
KCMCKM_05225	COG0438	223515	2.92e-39	24.679	RfaB	Glycosyltransferase involved in cell wall bisynthesis	M	Cell wall/membrane/envelope biogenesis
KCMCKM_05230	COG0463	223539	1.44e-14	24.645	WcaA	Glycosyltransferase involved in cell wall bisynthesis	M	Cell wall/membrane/envelope biogenesis
KCMCKM_05240	COG0438	223515	8.95e-47	22.41	RfaB	Glycosyltransferase involved in cell wall bisynthesis	M	Cell wall/membrane/envelope biogenesis
KCMCKM_05245	COG0463	223539	2.31e-22	17.182	WcaA	Glycosyltransferase involved in cell wall bisynthesis	M	Cell wall/membrane/envelope biogenesis
KCMCKM_05250	COG0438	223515	1.86e-28	21.189	RfaB	Glycosyltransferase involved in cell wall bisynthesis	M	Cell wall/membrane/envelope biogenesis
KCMCKM_05255	COG0562	223636	1.35e-156	45.767	Glf	UDP-galactopyranose mutase	M	Cell wall/membrane/envelope biogenesis
KCMCKM_05260	COG1216	224137	1.83e-19	19.077	WcaE	Glycosyltransferase, GT2 family	G	Carbohydrate transport and metabolism
KCMCKM_05265	COG0463	223539	4.58e-30	43.519	WcaA	Glycosyltransferase involved in cell wall bisynthesis	M	Cell wall/membrane/envelope biogenesis
KCMCKM_05270	COG4627	226975	1.86e-20	32.174		Predicted SAM-depedendent methyltransferase	R	General function prediction only
KCMCKM_05275	COG0438	223515	3.17e-41	36.715	RfaB	Glycosyltransferase involved in cell wall bisynthesis	M	Cell wall/membrane/envelope biogenesis
KCMCKM_05280	COG0438	223515	3.5e-47	25.737	RfaB	Glycosyltransferase involved in cell wall bisynthesis	M	Cell wall/membrane/envelope biogenesis
KCMCKM_05285	COG0438	223515	1.37e-40	25.542	RfaB	Glycosyltransferase involved in cell wall bisynthesis	M	Cell wall/membrane/envelope biogenesis
KCMCKM_05290	COG1835	224748	1.74e-07	18.649	OafA	Peptidoglycan/LPS O-acetylase OafA/YrhL, contains acyltransferase and SGNH-hydrolase domains	M	Cell wall/membrane/envelope biogenesis
KCMCKM_05295	COG0438	223515	3.34e-37	21.429	RfaB	Glycosyltransferase involved in cell wall bisynthesis	M	Cell wall/membrane/envelope biogenesis
KCMCKM_05310	COG0489	223563	9.28e-38	35.176	Mrp	Fe-S cluster carrier ATPase, Mrp/ApbC/NBP35 family	D	Cell cycle control, cell division, chromosome partitioning
KCMCKM_05325	COG2385	225259	9.36e-136	37.28	SpoIID	Peptidoglycan hydrolase (amidase) enhancer domain SpoIID	M	Cell wall/membrane/envelope biogenesis
KCMCKM_05330	COG1309	224228	9.31e-18	25.128	AcrR	DNA-binding protein, AcrR family, includes nucleoid occlusion protein SlmA	K	Transcription
KCMCKM_05335	COG1566	224482	3.42e-16	24.928	EmrA	Multidrug resistance efflux pump EmrA	V	Defense mechanisms
KCMCKM_05340	COG0577	223650	7.87e-21	17.746	SalY	ABC-type antimicrobial peptide transport system, permease component	V	Defense mechanisms
KCMCKM_05345	COG1136	224059	9.45e-100	44.053	LolD	ABC-type lipoprotein export system, ATPase component	M	Cell wall/membrane/envelope biogenesis
KCMCKM_05350	COG0811	223881	1.1e-35	36.453	TolQ	Biopolymer transport protein ExbB/TolQ	U	Intracellular trafficking, secretion, and vesicular transport
KCMCKM_05355	COG0848	223917	1.11e-34	37.008	ExbD	Biopolymer transport protein ExbD	U	Intracellular trafficking, secretion, and vesicular transport
KCMCKM_05370	COG0318	223395	2.54e-136	37.548	MenE/FadK	O-succinylbenzoic acid-CoA ligase MenE or related acyl-CoA synthetase (AMP-forming)	I	Lipid transport and metabolism
KCMCKM_05375	COG0318	223395	1.1e-146	36.973	MenE/FadK	O-succinylbenzoic acid-CoA ligase MenE or related acyl-CoA synthetase (AMP-forming)	I	Lipid transport and metabolism
KCMCKM_05380	COG0220	223298	1.84e-59	33.945	TrmB	tRNA G46 N7-methylase TrmB	J	Translation, ribosomal structure and biogenesis
KCMCKM_05385	COG1409	224327	3.06e-35	25.148	CpdA	3',5'-cyclic AMP phosphodiesterase CpdA	T	Signal transduction mechanisms
KCMCKM_05390	COG4398	226833	0	40.15	FIST	Small ligand-binding sensory domain FIST	T	Signal transduction mechanisms
KCMCKM_05410	COG1903	224815	7.64e-130	40.162	CbiD	Cobalamin biosynthesis protein CbiD (cobalt-precorrin-5B C-methyltransferase)	H	Coenzyme transport and metabolism
KCMCKM_05415	COG0519	223593	0	65.231	GuaA2	GMP synthase, PP-ATPase domain/subunit	F	Nucleotide transport and metabolism
KCMCKM_05425	COG0053	223131	7.26e-87	39.1	FieF	Divalent metal cation (Fe/Co/Zn/Cd) efflux pump	P	Inorganic ion transport and metabolism
KCMCKM_05430	COG3055	225597	5.38e-06	25.346	NanM	N-acetylneuraminic acid mutarotase	M	Cell wall/membrane/envelope biogenesis
KCMCKM_05435	COG3103	225645	5.03e-06	24.194	YgiM	Uncharacterized conserved protein YgiM, contains N-terminal SH3 domain, DUF1202 family	R	General function prediction only
KCMCKM_05440	COG1429	224346	0	33.161	CobN	Cobalamin biosynthesis protein CobN, Mg-chelatase	H	Coenzyme transport and metabolism
KCMCKM_05445	COG4453	226860	1.48e-09	41.026		Uncharacterized conserved protein, DUF1778 family	S	Function unknown
KCMCKM_05450	COG0596	223669	1.1e-27	19.792	MenH	2-succinyl-6-hydroxy-2,4-cyclohexadiene-1-carboxylate synthase MenH and related esterases, alpha/beta hydrolase fold	H	Coenzyme transport and metabolism
KCMCKM_05455	COG5622	227909	4.11e-06	22.973		Protein required for attachment to host cells	M	Cell wall/membrane/envelope biogenesis
KCMCKM_05475	COG4634	226981	0.001	18.462		Predicted nuclease, contains PIN domain, potential toxin-antitoxin system component	R	General function prediction only
KCMCKM_05480	COG2442	225291	2.84e-10	30.435		Predicted antitoxin component of a toxin-antitoxin system, DUF433 family	V	Defense mechanisms
KCMCKM_05485	COG4953	227289	0	34.527	PbpC	Membrane carboxypeptidase/penicillin-binding protein PbpC	M	Cell wall/membrane/envelope biogenesis
KCMCKM_05490	COG0642	223715	1.64e-44	33.668	BaeS	Signal transduction histidine kinase	T	Signal transduction mechanisms
KCMCKM_05500	COG2373	225248	0	24.468	YfaS	Uncharacterized conserved protein YfaS, alpha-2-macroglobulin family	R	General function prediction only
KCMCKM_05505	COG1413	224331	5.8e-28	38.433	HEAT	HEAT repeat	R	General function prediction only
KCMCKM_05530	COG4638	226985	2.81e-76	25.948	HcaE	Phenylpropionate dioxygenase or related ring-hydroxylating dioxygenase, large terminal subunit	P	Inorganic ion transport and metabolism
KCMCKM_05550	COG0320	223397	0	58.885	LipA	Lipoate synthase	H	Coenzyme transport and metabolism
KCMCKM_05555	COG0240	223318	8.06e-139	48.485	GpsA	Glycerol-3-phosphate dehydrogenase	C	Energy production and conversion
KCMCKM_05565	COG2161	225072	3.51e-09	41.558	StbD	Antitoxin component YafN of the YafNO toxin-antitoxin module, PHD/YefM family	V	Defense mechanisms
KCMCKM_05575	COG1132	224055	0	40.378	MdlB	ABC-type multidrug transport system, ATPase and permease component	V	Defense mechanisms
KCMCKM_05580	COG0330	223407	1.22e-35	26.122	HflC	Regulator of protease activity HflC, stomatin/prohibitin superfamily	O	Posttranslational modification, protein turnover, chaperones
KCMCKM_05590	COG0488	223562	0	41.575	Uup	ATPase components of ABC transporters with duplicated ATPase domains	R	General function prediction only
KCMCKM_05595	COG3153	225695	1.51e-07	29.825	yhbS	Predicted N-acetyltransferase YhbS	R	General function prediction only
KCMCKM_05600	COG4453	226860	2.6e-18	33.333		Uncharacterized conserved protein, DUF1778 family	S	Function unknown
KCMCKM_05605	COG3093	225635	0.000329	31.818	VapI	Plasmid maintenance system antidote protein VapI, contains XRE-type HTH domain	V	Defense mechanisms
KCMCKM_05615	COG1357	224276	5.97e-11	44.444	YjbI	Uncharacterized conserved protein YjbI, contains pentapeptide repeats	S	Function unknown
KCMCKM_05620	COG0027	223106	0	60.309	PurT	Formate-dependent phosphoribosylglycinamide formyltransferase (GAR transformylase)	F	Nucleotide transport and metabolism
KCMCKM_05630	COG0438	223515	2.19e-10	18.692	RfaB	Glycosyltransferase involved in cell wall bisynthesis	M	Cell wall/membrane/envelope biogenesis
KCMCKM_05635	COG0463	223539	3.7e-18	17.5	WcaA	Glycosyltransferase involved in cell wall bisynthesis	M	Cell wall/membrane/envelope biogenesis
KCMCKM_05645	COG0438	223515	3.23e-43	22.931	RfaB	Glycosyltransferase involved in cell wall bisynthesis	M	Cell wall/membrane/envelope biogenesis
KCMCKM_05650	COG4627	226975	2.68e-05	23.214		Predicted SAM-depedendent methyltransferase	R	General function prediction only
KCMCKM_05655	COG2148	225059	1.02e-23	39.796	WcaJ	Sugar transferase involved in LPS biosynthesis (colanic, teichoic acid)	M	Cell wall/membrane/envelope biogenesis
KCMCKM_05665	COG1216	224137	1.03e-40	26.667	WcaE	Glycosyltransferase, GT2 family	G	Carbohydrate transport and metabolism
KCMCKM_05670	COG1132	224055	3.36e-143	37.979	MdlB	ABC-type multidrug transport system, ATPase and permease component	V	Defense mechanisms
KCMCKM_05685	COG3206	225747	1.17e-48	21.721	GumC	Exopolysaccharide export protein/domain GumC/Wzc1	M	Cell wall/membrane/envelope biogenesis
KCMCKM_05690	COG2045	224956	5.35e-90	38.589	ComB	Phosphosulfolactate phosphohydrolase or related enzyme	H	Coenzyme transport and metabolism
KCMCKM_05695	COG4636	226983	9.06e-23	20.874	Uma2	Endonuclease, Uma2 family (restriction endonuclease fold)	R	General function prediction only
KCMCKM_05700	COG4867	227204	2.96e-09	28.814		Uncharacterized conserved protein, contains von Willebrand factor type A (vWFA) domain	S	Function unknown
KCMCKM_05705	COG4867	227204	0.000539	22.599		Uncharacterized conserved protein, contains von Willebrand factor type A (vWFA) domain	S	Function unknown
KCMCKM_05710	COG2425	225281	4.04e-05	24.818	ViaA	Uncharacterized conserved protein, contains a von Willebrand factor type A (vWA) domain	S	Function unknown
KCMCKM_05730	COG0562	223636	0	53.243	Glf	UDP-galactopyranose mutase	M	Cell wall/membrane/envelope biogenesis
KCMCKM_05735	COG1091	224016	3.77e-71	34.859	RfbD	dTDP-4-dehydrorhamnose reductase	M	Cell wall/membrane/envelope biogenesis
KCMCKM_05745	COG2262	225171	4.36e-159	52.279	HflX	50S ribosomal subunit-associated GTPase HflX	J	Translation, ribosomal structure and biogenesis
KCMCKM_05750	COG1446	224363	9.28e-78	40.667	IaaA	Isoaspartyl peptidase or L-asparaginase, Ntn-hydrolase superfamily	E	Amino acid transport and metabolism
KCMCKM_05755	COG0458	223534	1.94e-06	19.072	CarB	Carbamoylphosphate synthase large subunit	E	Amino acid transport and metabolism
KCMCKM_05760	COG0456	223532	9.88e-09	24.026	RimI	Ribosomal protein S18 acetylase RimI and related acetyltransferases	J	Translation, ribosomal structure and biogenesis
KCMCKM_05765	COG1846	224759	1.57e-15	34.694	MarR	DNA-binding transcriptional regulator, MarR family	K	Transcription
KCMCKM_05770	COG1085	224010	1.38e-73	36.254	GalT	Galactose-1-phosphate uridylyltransferase	G	Carbohydrate transport and metabolism
KCMCKM_05775	COG3250	225789	2.46e-41	24.071	LacZ	Beta-galactosidase/beta-glucuronidase	G	Carbohydrate transport and metabolism
KCMCKM_05780	COG1733	224647	4.35e-52	45.946	HxlR	DNA-binding transcriptional regulator, HxlR family	K	Transcription
KCMCKM_05785	COG4995	227328	1.59e-49	20.366		Uncharacterized conserved protein, contains CHAT domain	S	Function unknown
KCMCKM_05795	COG2812	225369	2.34e-166	43.4	DnaX	DNA polymerase III, gamma/tau subunits	L	Replication, recombination and repair
KCMCKM_05800	COG1215	224136	5.85e-67	32.312	BcsA	Glycosyltransferase, catalytic subunit of cellulose synthase and poly-beta-1,6-N-acetylglucosamine synthase	N	Cell motility
KCMCKM_05810	COG0857	223926	1.13e-118	38.483	PtaN	BioD-like N-terminal domain of phosphotransacetylase	R	General function prediction only
KCMCKM_05825	COG1666	224580	7.84e-73	49.39	YajQ	Cyclic di-GMP-binding protein YajQ, UPF0234 family	T	Signal transduction mechanisms
KCMCKM_05830	COG0644	223717	2e-56	25.333	FixC	Dehydrogenase (flavoprotein)	C	Energy production and conversion
KCMCKM_05840	COG0457	223533	4.11e-14	23.232	TPR	Tetratricopeptide (TPR) repeat	R	General function prediction only
KCMCKM_05855	COG1070	223996	8.85e-88	26.682	XylB	Sugar (pentulose or hexulose) kinase	G	Carbohydrate transport and metabolism
KCMCKM_05860	COG0016	223095	1.12e-32	30.088	PheS	Phenylalanyl-tRNA synthetase alpha subunit	J	Translation, ribosomal structure and biogenesis
KCMCKM_05870	COG2971	225518	5.02e-78	34.472	BadF	BadF-type ATPase, related to human N-acetylglucosamine kinase	G	Carbohydrate transport and metabolism
KCMCKM_05875	COG2211	225121	0.007	21.019	MelB	Na+/melibiose symporter or related transporter	G	Carbohydrate transport and metabolism
KCMCKM_05885	COG0525	223599	0	49.95	ValS	Valyl-tRNA synthetase	J	Translation, ribosomal structure and biogenesis
KCMCKM_05900	COG0249	223327	0	44.561	MutS	DNA mismatch repair ATPase MutS	L	Replication, recombination and repair
KCMCKM_05910	COG4637	226984	3.18e-43	28.866		Predicted ATPase	R	General function prediction only
KCMCKM_05925	COG2710	225335	1.54e-111	31.5	NifD/CfbD	Nitrogenase Mo-Fe protein NifD/coenzyme F430 biosynthesis subunit CfbD	H	Coenzyme transport and metabolism
KCMCKM_05930	COG0563	223637	1.65e-23	20.112	Adk	Adenylate kinase or related kinase	F	Nucleotide transport and metabolism
KCMCKM_05935	COG0810	223880	3.73e-06	16.738	TonB	Periplasmic protein TonB, links inner and outer membranes	M	Cell wall/membrane/envelope biogenesis
KCMCKM_05955	COG4178	226646	1.95e-143	35.932	YddA	ABC-type uncharacterized transport system, permease and ATPase components	R	General function prediction only
KCMCKM_05980	COG4403	226837	5.39e-101	24.327	LcnDR2	Lantibiotic modifying enzyme	V	Defense mechanisms
KCMCKM_06030	COG1463	224380	0.000688	21.905	MlaD	Periplasmic subunit MlaD of the ABC-type intermembrane phospholipid transporter Mla	M	Cell wall/membrane/envelope biogenesis
KCMCKM_06035	COG2885	225439	9.14e-18	36.471	OmpA	Outer membrane protein OmpA and related peptidoglycan-associated (lipo)proteins	M	Cell wall/membrane/envelope biogenesis
KCMCKM_06045	COG3500	226031	2.4e-05	18.848	gpD	Phage protein D	X	Mobilome: prophages, transposons
KCMCKM_06050	COG3501	226032	2.77e-08	30.682	VgrG	Uncharacterized conserved protein VgrG, implicated in type VI secretion and phage assembly	U	Intracellular trafficking, secretion, and vesicular transport
KCMCKM_06060	COG0752	223823	0	68.367	GlyQ	Glycyl-tRNA synthetase, alpha subunit	J	Translation, ribosomal structure and biogenesis
KCMCKM_06070	COG0658	223731	3.72e-35	27.321	ComEC	DNA uptake channel protein ComEC, N-terminal domain	U	Intracellular trafficking, secretion, and vesicular transport
KCMCKM_06075	COG0210	223288	0	41.977	UvrD	Superfamily I DNA or RNA helicase	L	Replication, recombination and repair
KCMCKM_06080	COG2329	225209	4.9e-20	24.742	HmoA	Heme-degrading monooxygenase HmoA and related ABM domain proteins	H	Coenzyme transport and metabolism
KCMCKM_06090	COG3950	226459	2.86e-43	22.961		Predicted ATP-binding protein involved in virulence	R	General function prediction only
KCMCKM_06095	COG1409	224327	3.09e-12	24.498	CpdA	3',5'-cyclic AMP phosphodiesterase CpdA	T	Signal transduction mechanisms
KCMCKM_06100	COG0281	223358	0	55.392	SfcA	Malic enzyme	C	Energy production and conversion
KCMCKM_06120	COG0642	223715	1.47e-55	32.827	BaeS	Signal transduction histidine kinase	T	Signal transduction mechanisms
KCMCKM_06125	COG4191	226654	2.4e-44	28.198		Signal transduction histidine kinase regulating C4-dicarboxylate transport system	T	Signal transduction mechanisms
KCMCKM_06130	COG2884	225438	2.41e-117	51.887	FtsE	Cell division ATPase FtsE	D	Cell cycle control, cell division, chromosome partitioning
KCMCKM_06135	COG1922	224833	8.29e-99	41.87	WecG	UDP-N-acetyl-D-mannosaminuronic acid transferase, WecB/TagA/CpsF family	M	Cell wall/membrane/envelope biogenesis
KCMCKM_06140	COG2197	225107	2.87e-68	37.607	CitB	DNA-binding response regulator, NarL/FixJ family, contains REC and HTH domains	T	Signal transduction mechanisms
KCMCKM_06145	COG2208	225118	1.28e-62	31.646	RsbU	Phosphoserine phosphatase RsbU, regulator of sigma subunit	T	Signal transduction mechanisms
KCMCKM_06150	COG2172	225083	7.97e-34	25.85	RsbW	Anti-sigma regulatory factor (Ser/Thr protein kinase)	T	Signal transduction mechanisms
KCMCKM_06165	COG1600	224516	2.93e-132	45.806	QueG	Epoxyqueuosine reductase QueG (queuosine biosynthesis)	J	Translation, ribosomal structure and biogenesis
KCMCKM_06170	COG0546	223620	3.02e-53	31.651	Gph	Phosphoglycolate phosphatase, HAD superfamily	C	Energy production and conversion
KCMCKM_06185	COG1136	224059	1.83e-119	50.885	LolD	ABC-type lipoprotein export system, ATPase component	M	Cell wall/membrane/envelope biogenesis
KCMCKM_06190	COG2374	225249	5.76e-67	24.644		Predicted extracellular nuclease	R	General function prediction only
KCMCKM_06205	COG0129	223207	0	53.076	IlvD	Dihydroxyacid dehydratase/phosphogluconate dehydratase	E	Amino acid transport and metabolism
KCMCKM_06215	COG0652	223725	3.48e-52	38.202	PpiB	Peptidyl-prolyl cis-trans isomerase (rotamase) - cyclophilin family	O	Posttranslational modification, protein turnover, chaperones
KCMCKM_06220	COG0304	223381	8.11e-122	38.821	FabB	3-oxoacyl-(acyl-carrier-protein) synthase	I	Lipid transport and metabolism
KCMCKM_06230	COG4252	226703	9.97e-143	46.731	CHASE2	Extracytoplasmic sensor domain CHASE2 (specificity unknown)	T	Signal transduction mechanisms
KCMCKM_06235	COG4995	227328	2.97e-59	28.395		Uncharacterized conserved protein, contains CHAT domain	S	Function unknown
KCMCKM_06240	COG3659	226185	0.005	24.444	OprB	Carbohydrate-selective porin OprB	M	Cell wall/membrane/envelope biogenesis
KCMCKM_06245	COG1359	224278	0.001	24.359	YgiN	Quinol monooxygenase YgiN	C	Energy production and conversion
KCMCKM_06250	COG2132	225043	8.22e-25	19.218	SufI	Multicopper oxidase with three cupredoxin domains (includes cell division protein FtsP and spore coat protein CotA)	D	Cell cycle control, cell division, chromosome partitioning
KCMCKM_06265	COG0599	223672	1.67e-23	30.252	YurZ	Uncharacterized conserved protein YurZ, alkylhydroperoxidase/carboxymuconolactone decarboxylase family	R	General function prediction only
KCMCKM_06280	COG0599	223672	3.74e-22	27.731	YurZ	Uncharacterized conserved protein YurZ, alkylhydroperoxidase/carboxymuconolactone decarboxylase family	R	General function prediction only
KCMCKM_06285	COG0693	223765	2.06e-28	25.5	YajL	Protein/nucleotide deglycase, PfpI/YajL/DJ-1 family (repair of methylglyoxal-glycated proteins and nucleic acids)	V	Defense mechanisms
KCMCKM_06290	COG4292	226742	4.07e-48	27.687	LtrA	Low temperature requirement protein LtrA (function unknown)	S	Function unknown
KCMCKM_06295	COG1331	224250	5.81e-11	25.294	YyaL	Uncharacterized conserved protein YyaL, SSP411 family, contains thoiredoxin and six-hairpin glycosidase-like domains	R	General function prediction only
KCMCKM_06300	COG1366	224285	5.11e-17	30.769	SpoIIAA	Anti-anti-sigma regulatory factor (antagonist of anti-sigma factor)	T	Signal transduction mechanisms
KCMCKM_06305	COG1523	224440	0	44.904	PulA	Pullulanase/glycogen debranching enzyme	G	Carbohydrate transport and metabolism
KCMCKM_06310	COG1366	224285	5.49e-13	31.633	SpoIIAA	Anti-anti-sigma regulatory factor (antagonist of anti-sigma factor)	T	Signal transduction mechanisms
KCMCKM_06315	COG2208	225118	2.12e-51	29.769	RsbU	Phosphoserine phosphatase RsbU, regulator of sigma subunit	T	Signal transduction mechanisms
KCMCKM_06320	COG2172	225083	1.58e-25	29.197	RsbW	Anti-sigma regulatory factor (Ser/Thr protein kinase)	T	Signal transduction mechanisms
KCMCKM_06325	COG4977	227311	1.16e-36	35.669	GlxA	Transcriptional regulator GlxA, contains an amidase domain and an AraC-type DNA-binding HTH domain	K	Transcription
KCMCKM_06330	COG1182	224103	1.07e-80	40.191	AzoR	FMN-dependent NADH-azoreductase	C	Energy production and conversion
KCMCKM_06340	COG3670	226196	0	42.315		Carotenoid cleavage dioxygenase or a related enzyme	Q	Secondary metabolites biosynthesis, transport and catabolism
KCMCKM_06345	COG2124	225035	2.13e-81	29.385	CypX	Cytochrome P450	Q	Secondary metabolites biosynthesis, transport and catabolism
KCMCKM_06350	COG0334	223411	0	54.146	GdhA	Glutamate dehydrogenase/leucine dehydrogenase	E	Amino acid transport and metabolism
KCMCKM_06360	COG3395	225930	2.84e-119	31.151	OtnK	D-threonate/D-erythronate kinase OtnK and related C4-acid sugar kinases, YgbK/DUF1537 family	G	Carbohydrate transport and metabolism
KCMCKM_06365	COG0850	223919	8.5e-42	30.222	MinC	Septum site-determining protein MinC	D	Cell cycle control, cell division, chromosome partitioning
KCMCKM_06370	COG2894	225447	3.07e-133	53.114	MinD	Septum site-determining ATPase MinD	D	Cell cycle control, cell division, chromosome partitioning
KCMCKM_06375	COG0851	223920	9.08e-26	40.698	MinE	Septum formation topological specificity factor MinE	D	Cell cycle control, cell division, chromosome partitioning
KCMCKM_06385	COG4634	226981	0.007	33.333		Predicted nuclease, contains PIN domain, potential toxin-antitoxin system component	R	General function prediction only
KCMCKM_06395	COG0223	223301	2.72e-136	47.879	Fmt	Methionyl-tRNA formyltransferase	J	Translation, ribosomal structure and biogenesis
KCMCKM_06405	COG1143	224066	1.44e-10	33.898	NuoI	Formate hydrogenlyase subunit 6/NADH:ubiquinone oxidoreductase 23 kD subunit (chain I)	C	Energy production and conversion
KCMCKM_06410	COG0449	223526	0	49.601	GlmS	Glucosamine 6-phosphate synthetase, contains amidotransferase and phosphosugar isomerase domains	M	Cell wall/membrane/envelope biogenesis
KCMCKM_06425	COG1252	224172	1.46e-134	41.162	Ndh	NADH dehydrogenase, FAD-containing subunit	C	Energy production and conversion
KCMCKM_06430	COG1011	223943	2.04e-34	26.941	YigB	FMN and 5-amino-6-(5-phospho-D-ribitylamino)uracil phosphatase YigB, HAD superfamily (riboflavin biosynthesis)	H	Coenzyme transport and metabolism
KCMCKM_06435	COG0596	223669	3.76e-31	23.247	MenH	2-succinyl-6-hydroxy-2,4-cyclohexadiene-1-carboxylate synthase MenH and related esterases, alpha/beta hydrolase fold	H	Coenzyme transport and metabolism
KCMCKM_06440	COG1309	224228	2.34e-19	33.083	AcrR	DNA-binding protein, AcrR family, includes nucleoid occlusion protein SlmA	K	Transcription
KCMCKM_06445	COG0303	223380	5.95e-153	44.254	MoeA	Molybdopterin Mo-transferase (molybdopterin biosynthesis)	H	Coenzyme transport and metabolism
KCMCKM_06455	COG2132	225043	1.93e-49	25.562	SufI	Multicopper oxidase with three cupredoxin domains (includes cell division protein FtsP and spore coat protein CotA)	D	Cell cycle control, cell division, chromosome partitioning
KCMCKM_06460	COG1714	224628	0.000441	20.606	YckC	Uncharacterized membrane protein YckC, RDD family	S	Function unknown
KCMCKM_06465	COG0238	223316	2.93e-28	56.25	RpsR	Ribosomal protein S18	J	Translation, ribosomal structure and biogenesis
KCMCKM_06470	COG0557	223631	9.17e-146	27.399	VacB	Exoribonuclease R	K	Transcription
KCMCKM_06475	COG0467	223543	2.41e-41	30.418	RAD55	RecA-superfamily ATPase, KaiC/GvpD/RAD55 family	T	Signal transduction mechanisms
KCMCKM_06480	COG0642	223715	1.21e-56	28.402	BaeS	Signal transduction histidine kinase	T	Signal transduction mechanisms
KCMCKM_06490	COG1357	224276	5.39e-36	48.588	YjbI	Uncharacterized conserved protein YjbI, contains pentapeptide repeats	S	Function unknown
KCMCKM_06495	COG1277	224196	6.65e-12	25.66	NosY	ABC-type transport system involved in multi-copper enzyme maturation, permease component	O	Posttranslational modification, protein turnover, chaperones
KCMCKM_06510	COG2109	225020	8.61e-66	34.742	BtuR	ATP:corrinoid adenosyltransferase	H	Coenzyme transport and metabolism
KCMCKM_06525	COG3729	226252	0.002	43.182	GsiB	General stress protein YciG, contains tandem KGG domains	R	General function prediction only
KCMCKM_06530	COG0075	223153	5.91e-162	44.904	PucG	Archaeal aspartate aminotransferase or a related aminotransferase, includes purine catabolism protein PucG	E	Amino acid transport and metabolism
KCMCKM_06535	COG4446	226854	1.44e-68	57.031		Uncharacterized conserved protein, DUF1499 family	S	Function unknown
KCMCKM_06540	COG0784	223855	3.65e-23	28.099	CheY	CheY-like REC (receiver) domain, includes chemotaxis protein CheY and sporulation regulator Spo0F	T	Signal transduction mechanisms
KCMCKM_06545	COG0121	223199	4.71e-113	47.86	YafJ	Predicted glutamine amidotransferase YafJ	R	General function prediction only
KCMCKM_06555	COG0366	223443	1.79e-53	27.981	AmyA	Glycosidase/amylase (phosphorylase)	G	Carbohydrate transport and metabolism
KCMCKM_06565	COG0673	223745	1.35e-67	27.147	MviM	Predicted dehydrogenase	R	General function prediction only
KCMCKM_06570	COG3757	226280	2.18e-40	36.408	Acm	Lyzozyme M1 (1,4-beta-N-acetylmuramidase), GH25 family	M	Cell wall/membrane/envelope biogenesis
KCMCKM_06580	COG0835	223905	0.003	19.78	CheW	Chemotaxis signal transduction protein CheW	T	Signal transduction mechanisms
KCMCKM_06585	COG0643	223716	1.25e-136	25.957	CheA	Chemotaxis protein histidine kinase CheA	T	Signal transduction mechanisms
KCMCKM_06590	COG0840	223910	1.99e-61	31.367	Tar	Methyl-accepting chemotaxis protein (MCP)	T	Signal transduction mechanisms
KCMCKM_06595	COG0835	223905	7.94e-13	26.316	CheW	Chemotaxis signal transduction protein CheW	T	Signal transduction mechanisms
KCMCKM_06600	COG4191	226654	1.63e-44	32.268		Signal transduction histidine kinase regulating C4-dicarboxylate transport system	T	Signal transduction mechanisms
KCMCKM_06605	COG5285	227609	0.000824	22.642	PhyH	Ectoine hydroxylase-related dioxygenase, phytanoyl-CoA dioxygenase (PhyH) family	Q	Secondary metabolites biosynthesis, transport and catabolism
KCMCKM_06610	COG2261	225170	6.96e-05	45.161	YeaQ	Uncharacterized membrane protein YeaQ/YmgE, transglycosylase-associated protein family	R	General function prediction only
KCMCKM_06615	COG3237	225777	1.3e-09	41.071	yjbJ	Uncharacterized conserved protein YjbJ, UPF0337 family	S	Function unknown
KCMCKM_06620	COG4711	227055	6.65e-70	41.525		Uncharacterized membrane protein	S	Function unknown
KCMCKM_06630	COG2027	224938	2.77e-127	33.833	DacB	D-alanyl-D-alanine carboxypeptidase	M	Cell wall/membrane/envelope biogenesis
KCMCKM_06635	COG0239	223317	3.45e-07	46.154	CrcB	Fluoride ion exporter CrcB/FEX, affects chromosome condensation	D	Cell cycle control, cell division, chromosome partitioning
KCMCKM_06640	COG0038	223116	1.1e-67	28.218	ClcA	H+/Cl- antiporter ClcA	P	Inorganic ion transport and metabolism
KCMCKM_06650	COG0642	223715	6.73e-49	25	BaeS	Signal transduction histidine kinase	T	Signal transduction mechanisms
KCMCKM_06675	COG1914	224826	1.28e-135	49.647	MntH	Mn2+ or Fe2+ transporter, NRAMP family	P	Inorganic ion transport and metabolism
KCMCKM_06680	COG2217	225127	0	39.905	ZntA	Cation-transporting P-type ATPase	P	Inorganic ion transport and metabolism
KCMCKM_06690	COG0473	223549	3.55e-170	55.22	LeuB	Isocitrate/isopropylmalate dehydrogenase	C	Energy production and conversion
KCMCKM_06700	COG1989	224900	1.14e-44	43.462	PulO	Prepilin signal peptidase PulO (type II secretory pathway) or related peptidase	N	Cell motility
KCMCKM_06705	COG0777	223848	2.97e-169	57.394	AccD	Acetyl-CoA carboxylase beta subunit	I	Lipid transport and metabolism
KCMCKM_06710	COG2211	225121	2.11e-08	20.192	MelB	Na+/melibiose symporter or related transporter	G	Carbohydrate transport and metabolism
KCMCKM_06715	COG1653	224567	4.82e-60	27.529	UgpB	ABC-type glycerol-3-phosphate transport system, periplasmic component	G	Carbohydrate transport and metabolism
KCMCKM_06720	COG3341	225878	3.42e-37	27.027	Rnh1	Ribonuclease HI-related protein, contains viroplasmin and RNaseH domains	R	General function prediction only
KCMCKM_06725	COG4191	226654	1.62e-45	28.94		Signal transduction histidine kinase regulating C4-dicarboxylate transport system	T	Signal transduction mechanisms
KCMCKM_06730	COG5502	227789	1.14e-28	29.299		Uncharacterized conserved protein, DUF2267 family	S	Function unknown
KCMCKM_06735	COG0412	223489	3.33e-66	34.375	DLH	Dienelactone hydrolase	Q	Secondary metabolites biosynthesis, transport and catabolism
KCMCKM_06745	COG2318	225200	7.87e-23	29.358	DinB	Bacillithiol/mycothiol S-transferase BstA/DinB, DinB/YfiT family (unrelated to E. coli DinB)	Q	Secondary metabolites biosynthesis, transport and catabolism
KCMCKM_06750	COG1357	224276	4.09e-23	46.528	YjbI	Uncharacterized conserved protein YjbI, contains pentapeptide repeats	S	Function unknown
KCMCKM_06760	COG4430	226851	0.001	36	YdeI	Uncharacterized conserved protein YdeI, YjbR/CyaY-like superfamily, DUF1801 family	S	Function unknown
KCMCKM_06765	COG4430	226851	6.13e-59	31.285	YdeI	Uncharacterized conserved protein YdeI, YjbR/CyaY-like superfamily, DUF1801 family	S	Function unknown
KCMCKM_06770	COG0300	223377	3.47e-57	33.981	YqjQ	Short-chain dehydrogenase	R	General function prediction only
KCMCKM_06785	COG1357	224276	4.97e-16	26.923	YjbI	Uncharacterized conserved protein YjbI, contains pentapeptide repeats	S	Function unknown
KCMCKM_06790	COG2710	225335	2.89e-128	35.011	NifD/CfbD	Nitrogenase Mo-Fe protein NifD/coenzyme F430 biosynthesis subunit CfbD	H	Coenzyme transport and metabolism
KCMCKM_06795	COG1348	224267	0	72.563	NifH/CfbC	Nitrogenase ATPase subunit NifH/coenzyme F430 biosynthesis subunit CfbC	H	Coenzyme transport and metabolism
KCMCKM_06800	COG2346	225223	1.07e-20	27.434	YjbI	Truncated hemoglobin YjbI	P	Inorganic ion transport and metabolism
KCMCKM_06805	COG0822	223892	3.23e-39	39.355	IscU	Fe-S cluster assembly scaffold protein IscU, NifU family	O	Posttranslational modification, protein turnover, chaperones
KCMCKM_06810	COG1104	224029	0	59.424	NifS	Cysteine desulfurase/Cysteine sulfinate desulfinase IscS or related enzyme, NifS family	E	Amino acid transport and metabolism
KCMCKM_06815	COG1961	224872	6.53e-28	31.746	SpoIVCA	Site-specific DNA recombinase SpoIVCA/DNA invertase PinE	L	Replication, recombination and repair
KCMCKM_06825	COG0288	223365	6.19e-61	35.407	CynT	Carbonic anhydrase	P	Inorganic ion transport and metabolism
KCMCKM_06840	COG4636	226983	4.45e-32	24.876	Uma2	Endonuclease, Uma2 family (restriction endonuclease fold)	R	General function prediction only
KCMCKM_06845	COG4636	226983	2e-09	29.333	Uma2	Endonuclease, Uma2 family (restriction endonuclease fold)	R	General function prediction only
KCMCKM_06855	COG3677	226202	2.02e-05	41.667	InsA	Transposase InsA	X	Mobilome: prophages, transposons
KCMCKM_06860	COG1961	224872	8.26e-27	28.846	SpoIVCA	Site-specific DNA recombinase SpoIVCA/DNA invertase PinE	L	Replication, recombination and repair
KCMCKM_06870	COG4995	227328	1.67e-17	21.822		Uncharacterized conserved protein, contains CHAT domain	S	Function unknown
KCMCKM_06875	COG1518	224435	4.99e-102	34.513	Cas1	CRISPR-Cas system-associated integrase Cas1	V	Defense mechanisms
KCMCKM_06885	COG1518	224435	6.07e-33	25.24	Cas1	CRISPR-Cas system-associated integrase Cas1	V	Defense mechanisms
KCMCKM_06890	COG1343	224262	7.56e-18	37.805	Cas2	CRISPR/Cas system-associated endoribonuclease Cas2	V	Defense mechanisms
KCMCKM_06925	COG1353	224272	7.28e-74	29.273	Cas10	CRISPR/Cas system-associated protein Cas10, large subunit of type III CRISPR-Cas systems, contains HD superfamily nuclease domain	V	Defense mechanisms
KCMCKM_06930	COG1421	224339	3.33e-08	33.645	Csm2	CRISPR-Cas system type III CSM-effector complex small subunit Csm2	V	Defense mechanisms
KCMCKM_06935	COG1337	224256	6.24e-65	36.066	Csm3	CRISPR-Cas system type III CSM-effector complex subunit Csm3, RAMP superfamily Cas7 group	V	Defense mechanisms
KCMCKM_06940	COG1567	224483	7.04e-44	27.778	Csm4	CRISPR-Cas system type III CSM-effector complex subunit Csm4, RAMP superfamily Cas5 group	V	Defense mechanisms
KCMCKM_06945	COG1332	224251	1.08e-14	19.481	Csm5	CRISPR-Cas system type III CSM-effector complex subunit Csm5, RAMP superfamily Cas7 group	V	Defense mechanisms
KCMCKM_06950	COG5551	227838	1.01e-13	23.204	Cas6a	CRISPR/Cas system endoribonuclease Cas6, RAMP superfamily	V	Defense mechanisms
KCMCKM_06980	COG2768	225358	3.06e-08	35.294		Uncharacterized Fe-S cluster protein	S	Function unknown
KCMCKM_06985	COG0535	223609	2.94e-39	24.742	SkfB	Radical SAM superfamily maturase, SkfB/NifB/PqqE family	D	Cell cycle control, cell division, chromosome partitioning
KCMCKM_06990	COG0604	223677	8.51e-88	36.778	Qor	NADPH:quinone reductase or related Zn-dependent oxidoreductase	C	Energy production and conversion
KCMCKM_06995	COG4636	226983	2.2e-16	25.698	Uma2	Endonuclease, Uma2 family (restriction endonuclease fold)	R	General function prediction only
KCMCKM_07000	COG5464	227751	1.56e-49	22.65	RpnC	Recombination-promoting DNA endonuclease RpnC/YadD	L	Replication, recombination and repair
KCMCKM_07010	COG2442	225291	6.35e-29	49.383		Predicted antitoxin component of a toxin-antitoxin system, DUF433 family	V	Defense mechanisms
KCMCKM_07025	COG4636	226983	1.97e-13	26.23	Uma2	Endonuclease, Uma2 family (restriction endonuclease fold)	R	General function prediction only
KCMCKM_07030	COG2319	225201	5.3e-72	52.443	WD40	WD40 repeat	R	General function prediction only
KCMCKM_07045	COG1045	223975	4.25e-101	58.031	CysE	Serine acetyltransferase	E	Amino acid transport and metabolism
KCMCKM_07060	COG0119	223197	2.04e-148	44.357	LeuA	Isopropylmalate/homocitrate/citramalate synthases	E	Amino acid transport and metabolism
KCMCKM_07070	COG5554	227841	3.34e-24	61.765	NifT	Nitrogen fixation protein NifT	Q	Secondary metabolites biosynthesis, transport and catabolism
KCMCKM_07075	COG1905	224817	1.82e-08	32.5	NuoE	NADH:ubiquinone oxidoreductase 24 kD subunit (chain E)	C	Energy production and conversion
KCMCKM_07095	COG0204	223282	0.000103	30.208	PlsC	1-acyl-sn-glycerol-3-phosphate acyltransferase	I	Lipid transport and metabolism
KCMCKM_07100	COG0442	223519	0	41.374	ProS	Prolyl-tRNA synthetase	J	Translation, ribosomal structure and biogenesis
KCMCKM_07105	COG5401	227688	5.69e-42	30.682	GerM	Spore germination protein GerM	D	Cell cycle control, cell division, chromosome partitioning
KCMCKM_07110	COG0640	223713	9.47e-13	34.906	ArsR	DNA-binding transcriptional regulator, ArsR family	K	Transcription
KCMCKM_07115	COG0511	223585	4.88e-34	34.857	AccB	Biotin carboxyl carrier protein	I	Lipid transport and metabolism
KCMCKM_07120	COG0231	223309	7.48e-56	50.388	Efp	Translation elongation factor P (EF-P)/translation initiation factor 5A (eIF-5A)	J	Translation, ribosomal structure and biogenesis
[truncated: 501,789+ more rows]
